# Supplementary material for: Eliciting initial programme theories for a health research capacity strengthening initiative targeting African universities: A realist synthesis
Source: PLoS One. 2025 Aug 20;20(8):e0330360. doi: 10.1371/journal.pone.0330360 (PMC12367166; doi:10.1371/journal.pone.0330360)
Supplement: S2 File — (XLSX) [file pone.0330360.s002.xlsx]

## Sheet: Sheet1
ID	Paper	Screening	Included?	Reason for inclusion or exclusion
1	Aiyenigba, A., Abomo, P., Georgi, N. W., Bates, I., & Pulford, J. (2022). Enabling research capacity strengthening within a consortium context: a qualitative study. BMJ Global Health, 7(6), e008763.	Full text	Yes	Study setting includes African university; describes both individual and institutional-level research capacity strengthening (RCS)
2	Akuffo, H., Freeman, P., Johansson, E., Obua, C., Ogwal-Okeng, J., & Waako, P. (2014). Doctoral education and institutional research capacity strengthening: An example at Makerere University in Uganda (2000–2013). Higher Education Policy, 27, 195-217.	Full text	Yes	Study setting includes African university; describes individual, institutional and societal-level RCS
3	Bates, I., Phillips, R., Martin-Peprah, R., Kibiki, G., Gaye, O., Phiri, K., Tagbor, H., & Purnell, S. (2011). Assessing and strengthening African universities' capacity for doctoral programmes. PLoS medicine, 8(9), e1001068.	Full text	Yes	Study setting includes African university; describes both individual and institutional-level RCS
4	Begg, S., Wright, A., Small, G., Abdoulaye, D., Kisinza, W., Koudou, B., Moore, S., Mosha, F., Edi, C., & Kirby, M. (2020). Ripple effects of research capacity strengthening: a study of the effects of a project to support test facilities in three African countries towards Good Laboratory Practice certification. Gates Open Research, 4.	Full text	Yes	Study setting includes African university; describes both individual and institutional-level RCS
5	Dalmar, A. A., Hussein, A. S., Walhad, S. A., Ibrahim, A. O., Abdi, A. A., Ali, M. K., Ereg, D. I., Egal, K. A., Shirwa, A. M., Aden, M. H., Yusuf, M. W., Abdi, Y. A., Freij, L., Johansson, A., Mohamud, K. B., Abdulkadir, Y., Emmelin, M., Eriksen, J., Erlandsson, K., & Gustafsson, L. L. (2017). Rebuilding research capacity in fragile states: the case of a Somali–Swedish global health initiative. …	Full text	Yes	Study setting includes African university; describes both individual and institutional-level RCS
6	Daniels, J., Nduati, R., Kiarie, J., & Farquhar, C. (2015). Supporting early career health investigators in Kenya: A qualitative study of HIV/AIDS research capacity building. Pan African Medical Journal, 20(1).	Full text	Yes	Study setting(s) includes African university; describes both individual and institutional-level RCS
7	Dean, L., Njelesani, J., Smith, H., & Bates, I. (2015). Promoting sustainable research partnerships: a mixed-method evaluation of a United Kingdom–Africa capacity strengthening award scheme. Health Research Policy and Systems, 13, 1-10.	Full text	Yes	Study setting(s) includes African university; describes both individual and institutional-level RCS
8	Elmusharaf, K., Tahir, H., O’Donovan, D., Brugha, R., Homeida, M., Abbas, A. M., & Byrne, E. (2016). From local to global: a qualitative review of the multi-leveled impact of a multi-country health research capacity development partnership on maternal health in Sudan. Globalization and health, 12, 1-14.	Full text	Yes	Study setting(s) includes African university; describes individual, institutional and societal-level RCS
9	Hakim, J. G., Barry, M., Matenga, J., Cowan, F., & Campbell, T. B. (2017). Medical education partnership initiative in Zimbabwe: Partnerships for transformation. The Lancet Global Health, 5(2), e143-e144.	Full text	Yes	Study setting(s) includes African university; describes both individual and institutional-level RCS
10	Ikomey, G. M., Chendi, B. H., Ngah, Y. E., Mbanyamsig, M. Y., Mesembe, M., Emilia, L., Chegou, N. N., Doh, G., Okomou, M. C., Fokunang, C., Mwambo, I. G., & Jacobs, G. B. (2023). Development of a south-south clinical research capacity strengthening: institutional partnership platform between Cameroon and South Africa. Texila International Journal of Public Health, 11(1), 48-60.	Full text	Yes	[Included] The study setting(s) includes African university and the focus is on both individual and institutional-level RCS
11	Izugbara, C. O., Kabiru, C. W., Amendah, D., Dimbuene, Z. T., Donfouet, H. P. P., Atake, E. H., Ingabire, M. G., Maluka, S., Mumah, J. N., Mwau, M., Ndinya, M., Ngure, K., Sidze, E. M., Sossa, C., Soura, A., & Ezeh, A. C. (2017). "It takes more than a fellowship program": reflections on capacity strengthening for health systems research in sub-Saharan Africa. BMC Health Serv Res, 17(Suppl 2), 696.	Full text	Yes	Study setting(s) includes African university; describes both individual and institutional-level RCS
12	Johnson, B. J., & Louw, A. H. (2014). Building a research culture from scratch at a university of technology. Mediterranean Journal of Social Sciences, 5(1).	Full text	Yes	Study setting(s) includes African university; describes individual, institutional and societal-level RCS
13	Kasprowicz, V. O., Chopera, D., Waddilove, K. D., Brockman, M. A., Gilmour, J., Hunter, E., Kilembe, W., Karita, E., Gaseitsiwe, S., & Sanders, E. J. (2020). African-led health research and capacity building-is it working? BMC Public Health, 20, 1-10.	Full text	Yes	Study setting(s) includes African university; describes individual, institutional and societal-level RCS
14	Langhaug, L., F., Jack, H., Hanlon, C., Holzer, S., Sorsdahl, K., Mutedzi, B., Mangezi, W., Merritt, C., Alem, A., Stewart, R., Bandawe, C., Musesengwa, R., Abas, M., Chibanda, D., & Lund, C. (2020). 'We need more big trees as well as the grass roots': going beyond research capacity building to develop sustainable careers in mental health research in African countries. International Journal of Me…	Full text	Yes	Study setting(s) includes African university; describes individual, institutional and societal-level RCS
15	Manabe, Y. C., Katabira, E., Brough Richard, L., Coutinho Alex, G., Sewankambo, N., & Merry, C. (2011). Developing independent investigators for clinical research relevant for Africa. Health Research Policy and Systems, 9, 44-44.	Full text	Yes	Study setting(s) includes African university; describes individual, institutional and societal-level RCS
16	Maponga, C. C., Mhazo, A. T., & Morse, G. D. (2023). A framework for sustainable capacity-building for collaborative North–South translational health research and training in a resource-constrained setting. Health Research Policy and Systems, 21(1), 24.	Full text	Yes	Study setting(s) includes African university; describes individual, institutional and societal-level RCS
17	Marjanovic, S., Hanlin, R., Diepeveen, S., & Chataway, J. (2013). Research capacity building in Africa: Networks, institutions and local ownership. Journal of International Development, 25(7), 936-946.	Full text	Yes	Study setting(s) includes African university; describes both individual and institutional-level RCS
18	Mashaah, T., Hakim, J., Chidzonga, M., Kangwende, R. A., Naik, Y., Federspiel, N., Fiorillo, S., Scott, J., & Gomo, E. (2014). Strengthening research governance for sustainable research: experiences from three Zimbabwean universities. Academic Medicine, 89(8), S69-S72.	Full text	Yes	Study setting(s) includes African university; describes individual, institutional and societal-level RCS
19	Mathai, M., Stoep, A. V., Kumar, M., Kuria, M., Obondo, A., Kimani, V., Amugune, B., Makanyengo, M., Mbwayo, A., & Child, M. (2019). Building mental health research capacity in Kenya: a South-North collaboration. Global Social Welfare, 6, 177-188.	Full text	Yes	Study setting(s) includes African university; describes both individual and institutional-level RCS
20	Mremi, A., Pancras, G., Mrema, D., Morris, B., Mwakyandile, T., Msanga, D., R., Mundamshimu, J., S., Nicholaus, B., Massawe, H., H., Matiko, M., Amour, M., & Malindisa, E. (2023). Mentorship of young researchers in resource-limited settings: experiences of the mentees from selected health sciences Universities in Tanzania. BMC Medical Education, 23(375), 1-7.	Full text	Yes	Study setting(s) includes African university; describes individual and institutional-level RCS
21	Mutale, W., Nzala, S., Cassell, H. M., Martin, M. H., Chi, B. H., Mukanu, M., Shankalala, P., Koethe, J. R., & Heimburger, D. C. (2019). HIV research training partnership of the University of Zambia and Vanderbilt University: Features and early outcomes. Annals of Global Health, 85(1).	Full text	Yes	Study setting(s) includes African university; describes individual and institutional-level RCS
22	Noormahomed, E. V., Mocumbi, A. O., Ismail, M., Carrilho, C., Patel, S., Nguenha, A., Badaro, R., Bickler, S., Benson, C. A., & Schooley, R. T. (2018). The medical education partnership initiative effect on increasing health professions education and research capacity in Mozambique. Annals of global health, 84(1), 47.	Full text	Yes	Study setting(s) includes African university; describes individual and institutional-level RCS
23	Noormahomed, E. V., Mocumbi, A. O., Preziosi, M., Damasceno, A., Bickler, S., Smith, D. M., Funzamo, C., Aronoff-Spencer, E., Badaro, R., Mabila, F., Bila, D., Nguenha, A., Do Rosario, V., Benson, C. A., Schooley, R. T., Patel, S., Ferrao, L. J., & Carrilho, C. (2013). Strengthening research capacity through the medical education partnership initiative: the Mozambique experience. Human Resources …	Full text	Yes	Study setting(s) includes African university; describes individual and institutional-level RCS
24	Noormahomed, E., Carrilho, C., Ismail, M., Noormahomed, S., Nguenha, A., Benson, C. A., Mocumbi, A. O., & Schooley, R. T. (2017). The Medical Education Partnership Initiative (MEPI), a collaborative paradigm for institutional and human resources capacity building between high- and low- and middle-income countries: the Mozambique experience. Glob Health Action, 10(1), 1272879. https://doi.org/10.1…	Full text	Yes	Study setting(s) includes African university; describes institution-level RCS
25	Perier, C., Nasinghe, E., Charles, I., Ssetaba, L. J., Ahyong, V., Bangs, D., Beatty, P. R., Czudnochowski, N., Diallo, A., & Dugan, E. (2022). Workshop-based learning and networking: a scalable model for research capacity strengthening in low-and middle-income countries. Global health action, 15(1), 2062175.	Full text	Yes	Study setting(s) includes African university; describes both individual and institutional-level RCS
26	Ponka, D., Coffman, M., Fraser-Barclay, K. E., Fortier, R. D., Howe, A., Kidd, M., Lennon, R. P., Madaki, J. K., Mash, B., & Sidik, S. M. (2020). Fostering global primary care research: a capacity-building approach. BMJ Global Health, 5(7), e002470.	Full text	Yes	Study setting(s) includes African university; describes individual, institutional and societal-level RCS
27	Pulford, J., Crossman, S., Begg, S., Amegee Quach, J., Abomo, P., El Hajj, T., & Bates, I. (2020). Strengthening research management and support services in sub-Saharan African universities and research institutions. AAS open research, 3, 31.	Full text	Yes	Study setting(s) includes African university; describes institution-level RCS
28	Sewankambo, N., Tumwine, J. K., Tomson, G., Obua, C., Bwanga, F., Waiswa, P., Katabira, E., Akuffo, H., Persson, K., & Peterson, S. (2015). Enabling dynamic partnerships through joint degrees between low-and high-income countries for capacity development in global health research: experience from the Karolinska Institutet/Makerere University partnership. PLoS medicine, 12(2), e1001784.	Full text	Yes	Study setting(s) includes African university; describes individual, institutional and societal-level RCS
29	Singh, R. J. (2015). Challenges and successes of research capacity building at a rural South African university: part 1. South African Journal of Higher Education, 29(3), 183-200.	Full text	Yes	Study setting(s) includes African university; describes individual and institutional-level RCS
30	Torondel, B., Balls, E., Chisenga, C. C., Kumwenda, S., Okello, E., Simiyu, S., Morse, T., Smith, K., Mumma, J., Banzi, J., Harvey, E., Chidziwisano, K., Chipungu, J., Grosskurth, H., Beda, A., Kapiga, S., Estevesmills, J., Cumming, O., Cairncross, S., & Chilengi, R. (2019). Experiences of capacity strengthening in sanitation and hygiene research in Africa and Asia: the SHARE Research Consortium.…	Full text	Yes	Study setting(s) includes African university; describes individual and institutional-level RCS
31	Wakida, E. K., Atuhaire, C. D., Karungi, C. K., Maling, S., & Obua, C. (2021). Mbarara University Research Training Initiative: Experiences and Accomplishments of the MEPI Junior D43 TW010128 Award in Uganda. Advances in Medical Education and Practice, 1397-1410.	Full text	Yes	Study setting(s) includes African university; describes individual and institutional-level RCS
32	Wallis, S., Cole, D. C., Gaye, O., Mmbaga, B. T., Mwapasa, V., Tagbor, H., & Bates, I. (2017). Qualitative study to develop processes and tools for the assessment and tracking of African institutions’ capacity for operational health research. BMJ open, 7(9), e016660.	Full text	Yes	Study setting(s) includes African university; describes institution-level RCS
33	Adedokun, B. O., Olopade, C. O., & Olopade, O. I. (2016). Building local capacity for genomics research in Africa: recommendations from analysis of publications in Sub-Saharan Africa from 2004 to 2013. Global health action, 9(1), 31026.	Full text	No	African university not a study setting; no description of institution-level RCS
34	Adedokun, B., Nyasulu, P., Maseko, F., Adedini, S., Akinyemi, J., Afolabi, S., de Wet, N., Sulaimon, A., Sambai, C., & Utembe, W. (2014). Sharing perspectives and experiences of doctoral fellows in the first cohort of Consortium for Advanced Research Training in Africa: 2011–2014. Global health action, 7(1), 25127.	Full text	No	No description of institution-level RCS
35	Airhihenbuwa, C. O., Ogedegbe, G., Iwelunmor, J., Jean-Louis, G., Williams, N., Zizi, F., Okuyemi, K., (2016). Claim your space: leadership development as a research capacity building goal in global health. Health Education &amp; Behavior, 43(1, Suppl.), 17S-24S. https://research.ebsco.com/linkprocessor/plink?id=f7bfc556-a607-312c-a27b-9a7e6de2e9ab	Full text	No	African university not a study setting; no description of institution-level RCS
36	Balandya, E., Sunguya, B., Gunda, D. W., Kidenya, B., Nyamhanga, T., Minja, I. K., Mahande, M., Mmbaga, B. T., Mshana, S. E., Mteta, K., Bartlett, J., & Lyamuya, E. (2021). Building sustainable research capacity at higher learning institutions in Tanzania through mentoring of the Young Research Peers. BMC Med Educ, 21(1), 166. https://doi.org/10.1186/s12909-021-02611-0	Full text	No	African university not a study setting; no description of institution-level RCS
37	Barrett, A. M., Crossley, M., & Dachi, H. A. (2011). International collaboration and research capacity building: Learning from the EdQual experience. Comparative Education, 47(1), 25-43.	Full text	No	No description of institution-level RCS
38	Bates, I., Boyd, A., Smith, H., & Cole, D. C. (2014). A practical and systematic approach to organisational capacity strengthening for research in the health sector in Africa. Health Research Policy and Systems, 12, 1-10.	Full text	No	African university not a study setting; no description of institution-level RCS
39	Burgess, H. E., & Chataway, J. (2021). The importance of mentorship and collaboration for scientific capacity-building and capacity-sharing: perspectives of African scientists. F1000Research, 10.	Full text	No	No description of institution-level RCS
40	Cash-Gibson, L., Guerra, G., & Salgado-de-Snyder, V. N. (2015). SDH-NET: a South-North-South collaboration to build sustainable research capacities on social determinants of health in low- and middle-income countries. Health Research Policy and Systems, 13(45), (22 October 2015).	Full text	No	African university not a study setting
41	Cassell, H. M., Rose, E. S., Moon, T. D., Bello-Manga, H., Aliyu, M. H., & Mutale, W. (2022). Strengthening research capacity through an intensive training program for biomedical investigators from low-and middle-income countries: the Vanderbilt Institute for Research Development and Ethics (VIRDE). BMC Medical Education, 22(1), 97.	Full text	No	No description of institution-level RCS
42	Chibanda, D., Abas, M., Musesengwa, R., Merritt, C., Sorsdahl, K., Mangezi, W., Bandawe, C., Cowan, F., Araya, R., & Gomo, E. (2020). Mental health research capacity building in sub-Saharan Africa: the African mental health research initiative. Global Mental Health, 7, e8.	Full text	No	No description of institution-level RCS
43	Daniels, J. A. (2011). Higher education and global health: HIV/AIDS research capacity building in Kenya. University of Washington.	Full text	No	No description of institution-level RCS
44	Daniels, J., Nduati, R., & Farquhar, C. (2014). Right from primary school, I liked science: understanding health research capacity building in sub-Saharan Africa through Kenyan training experiences. Global health promotion, 21(2), 32-42.	Full text	No	No description of institution-level RCS
45	Dean, L., Gregorius, S., Bates, I., & Pulford, J. (2017). Advancing the science of health research capacity strengthening in low-income and middle-income countries: a scoping review of the published literature, 2000-2016. BMJ open, 7(12), e018718. https://doi.org/10.1136/bmjopen-2017-018718	Full text	No	African university not a study setting
46	El Achi, N., Papamichail, A., Rizk, A., Lindsay, H., Menassa, M., Abdul-Khalek, R. A., Ekzayez, A., Dewachi, O., & Patel, P. (2019). A conceptual framework for capacity strengthening of health research in conflict: the case of the Middle East and North Africa region. Global Health, 15(1), 81. https://doi.org/10.1186/s12992-019-0525-3	Full text	No	No description of institution-level RCS
47	El Hajj, T., Georgi, N. W., Crossman, S., Tagoe, N., & Bates, I. (2024). How an international research programme can contribute to improvements in the research environment: the perspective of doctoral students in sub-Saharan Africa. F1000Research, 13, 238.	Full text	No	African university not a study setting
48	El Hajj, T., Gregorius, S., Pulford, J., & Bates, I. (2020). Strengthening capacity for natural sciences research: A qualitative assessment to identify good practices, capacity gaps and investment priorities in African research institutions. PLoS ONE, 15(1), e0228261. https://doi.org/10.1371/journal.pone.0228261	Full text	No	African university not a study setting
49	Enoch, J., & Thornton, I. (2014). Health research capacity strengthening: a UKCDS mapping. In: UKCDS.	Full text	No	African university not a study setting
50	Ezeh, A. C., Izugbara, C. O., Kabiru, C. W., Fonn, S., Kahn, K., Manderson, L., Undieh, A. S., Omigbodun, A., & Thorogood, M. (2010). Building capacity for public and population health research in Africa: the consortium for advanced research training in Africa (CARTA) model. Global health action, 3(1), 5693.	Full text	No	No description of institution-level RCS
51	Franzen, S. R., Chandler, C., & Lang, T. (2017). Health research capacity development in low and middle income countries: reality or rhetoric? A systematic meta-narrative review of the qualitative literature. BMJ open, 7(1), e012332.	Full text	No	African university not a study setting
52	Halpaap, B., Vahedi, M., Certain, E., Alvarado, T., Saint Martin, C., Merle, C., Mihut, M., & Launois, P. (2017). Tracking the career development of scientists in low- and middle-income countries trained through TDR's research capacity strengthening programmes: Learning from monitoring and impact evaluation. PLoS Negl Trop Dis, 11(12), e0006112. https://doi.org/10.1371/journal.pntd.0006112	Full text	No	No description of institution-level RCS
53	Igumbor, J. O., Bosire, E. N., Basera, T. J., Uwizeye, D., Fayehun, O., Wao, H., Ajuwon, A., Otukpa, E., Karimi, F., Conco, D., Gitau, E., & Fonn, S. (2020). CARTA fellows' scientific contribution to the African public and population Health Research agenda (2011 to 2018). BMC Public Health, 20(1), 1030. https://doi.org/10.1186/s12889-020-09147-w	Full text	No	No description of institution-level RCS
54	Kabiru, C. W., Izugbara, C. O., Wambugu, S. W., & Ezeh, A. C. (2010). Capacity development for health research in Africa: experiences managing the African Doctoral Dissertation Research Fellowship Program. Health Research Policy and Systems, 8(1), 21. https://doi.org/10.1186/1478-4505-8-21	Full text	No	No description of institution-level RCS
55	Kalbarczyk, A., Davis, W., Kalibala, S., Geibel, S., Yansaneh, A., Martin, N. A., Weiss, E., Kerrigan, D., & Manabe, Y. C. (2019). Research Capacity Strengthening in Sub-Saharan Africa: Recognizing the Importance of Local Partnerships in Designing and Disseminating HIV Implementation Science to Reach the 90-90-90 Goals. In AIDS and behavior (Vol. 23, pp. 206-213). United States: Springer Science …	Full text	No	African university not a study setting
56	Karimi, F., Vicente-Crespo, M., Ndwiga, M., Njenga, N., Karoki, R., & Fonn, S. (2023). Resilience of research capacity strengthening initiatives in Africa during crises: the case of CARTA during COVID. Global health action, 16(1), 2240153.	Full text	No	African university not a study setting
57	Kaser, M., Maure, C., Halpaap, B. M. M., Vahedi, M., Yamaka, S., Launois, P., & Casamitjana, N. (2016). Research Capacity Strengthening in Low and Middle Income Countries - An Evaluation of the WHO/TDR Career Development Fellowship Programme. PLoS neglected tropical diseases, 10(5), e0004631. https://doi.org/10.1371/journal.pntd.0004631	Full text	No	No description of institution-level RCS
58	Kasprowicz, V. O., Jeffery, C., Mbuvi, D., Bukirwa, V., Ouattara, K., Kirimi, F., Heitz-Tokpa, K., Gorrethy, M., Chopera, D., Nakanjako, D., Bonfoh, B., Elliott, A., Kinyanjui, S., Bates, I., & Ndung’u, T. (2023). How to improve research capacity strengthening efforts: learning from the monitoring and evaluation of four research consortia in Africa. In Health Research Policy and Systems: BioMed C…	Full text	No	African university not a study setting
59	Kellerman, R., Klipstein-Grobusch, K., Weiner, R., Wayling, S., & Fonn, S. (2012). Investing in African research training institutions creates sustainable capacity for Africa: the case of the University of the Witwatersrand School of Public Health masters programme in epidemiology and biostatistics. Health Research Policy and Systems, 10(1), 11. https://doi.org/10.1186/1478-4505-10-11	Full text	No	No description of institution-level RCS
60	Kilmarx, P. H., Katz, F., Razak, M. H., Palen, J., Cheever, L. W., & Glass, R. I. (2019). The Medical Education Partnership Initiative: Strengthening Human Resources to End AIDS and Improve Health in Africa. Acad Med, 94(11), 1704-1713. https://doi.org/10.1097/acm.0000000000002489	Full text	No	African university not a study setting
61	Kinyanjui, S., Fonn, S., Kyobutungi, C., Vicente-Crespo, M., Bonfoh, B., Ndung’u, T., Sewankambo, N. K., Djimde, A. A., Gaye, O., & Chirwa, T. (2020). Enhancing science preparedness for health emergencies in Africa through research capacity building. In (Vol. 5, pp. e003072): BMJ Specialist Journals.	Full text	No	African university not a study setting; no description of institution-level RCS
62	Lazarus, J. V., Wallace, S. A., & Liljestrand, J. (2010). Improving African health research capacity. Scandinavian journal of public health, 38(6), 670-671.	Full text	No	African university not a study setting; no description of institution-level RCS
63	Magesa, S. M., Mwape, B., & Mboera, L. E. (2011). Challenges and opportunities in building health research capacity in Tanzania: a case of the National Institute for Medical Research. Tanzania journal of health research, 13(5).	Full text	No	African university not a study setting
64	Manabe, Y. C., Nambooze, H., Okello, E. S., Kamya, M. R., Katabira, E. T., Ssinabulya, I., Kaddumukasa, M., Nabunnya, Y., Bollinger, R. C., & Sewankambo, N. K. (2018). Group mentorship model to enhance the efficiency and productivity of PhD research training in Sub-Saharan Africa. Annals of global health, 84(1), 170.	Full text	No	No description of institution-level RCS
65	Mark, R., & Nakabugo, M. G. (2011). Irish-African partnership and research capacity building for development: potential to learn from research for the education and lifelong learning sector. Adult Learner (0790-8040), 56-74. https://research.ebsco.com/linkprocessor/plink?id=a782aa25-a708-3bd4-a331-6189310d93b9	Full text	No	African university not a study setting
66	McGuire, C. M., Riffenburg, K., Malope, S., Jack, B., & Borba, C. P. C. (2020). Mixed-methods evaluation of family medicine research training and peer mentorship in Lesotho. African Journal of Primary Health Care &amp; Family Medicine, 12(1), 1-17. https://doi.org/10.4102/phcfm.v12i1.2387	Full text	No	No description of institution-level RCS
67	Merritt, C., Jack, H., Mangezi, W., Chibanda, D., & Abas, M. (2019). Positioning for success: building capacity in academic competencies for early-career researchers in sub-Saharan Africa. In Cambridge Prisms: Global Mental Health (Vol. 6): Cambridge University Press.	Full text	No	No description of institution-level RCS
68	Merry, L., Turcotte-Tremblay, A.-M., Alam, N., D’souza, N., Fillion, M., Fregonese, F., Gautier, L., & Kadio, K. (2019). The Global Health Research Capacity Strengthening (GHR-CAPS) Program: trainees’ experiences and perspectives. Journal of Global Health Reports, 3, e2019086.	Full text	No	No description of institution-level RCS
69	Mill, J., Davison, C., Richter, S., Etowa, J., Edwards, N., Kahwa, E., Walusimbi, M., & Harrowing, J. (2014). Qualitative Research in an International Research Program: Maintaining Momentum while Building Capacity in Nurses. International Journal of Qualitative Methods, 13(1), 151-169. https://doi.org/10.1177/160940691401300105	Full text	No	No description of institution-level RCS
70	Minja, H., Nsanzabana, C., Maure, C., Hoffmann, A., Rumisha, S., Ogundahunsi, O., Zicker, F., Tanner, M., & Launois, P. (2011). Impact of health research capacity strengthening in low-and middle-income countries: the case of WHO/TDR programmes. PLoS neglected tropical diseases, 5(10), e1351.	Full text	No	African university not a study setting; no description of institution-level RCS
71	Noormahomed, E. V., Noormahomed, S., Hlashwayo, D., Martins, E., Ismail, M., Bickler, S. W., Nachega, J., Mahoche, M., Barrett, K. E., Benson, C. A., & Schooley, R. T. (2022). Fostering Sustainable Biomedical Research Training in Mozambique: A Spin-Off of the Medical Education Partnership Initiative. In Annals of global health (Vol. 88, pp. 65). United States: Ubiquity Press.	Full text	No	African university not a study setting
72	Noormahomed, E., Carrilho, C., Damasceno, A., Mocumbi, A., Patel, S., Funzamo, C., Schooley, R., & Benson, C. (2014). Biomedical research capacity building in Mozambique through the MEPI. Annals of Global Health, 80(3), aogh. 2014.2008. 2210-aogh. 2014.2008. 2210.	Full text	No	African university not a study setting; no description of institution-level RCS
73	Nyirenda, T., Bockarie, M., Machingaidze, S., Nderu, M., Singh, M., Fakier, N., Habarugira, J.-M., Beattie, P., Pandya, L., & Jajkowicz, D. (2021). Strengthening capacity for clinical research in sub-Saharan Africa: partnerships and networks. International Journal of Infectious Diseases, 110, 54-61.	Full text	No	African university not a study setting; no description of institution-level RCS
74	Ogundahunsi, O. A. T., Vahedi, M., Kamau, E. M., Aslanyan, G., Terry, R. F., Zicker, F., & Launois, P. (2015). Strengthening Research Capacity—TDR's Evolving Experience in Low- and Middle-Income Countries. PLoS neglected tropical diseases, 9(1), e3380. https://doi.org/10.1371/journal.pntd.0003380	Full text	No	No description of institution-level RCS
75	Owoade, I. A., Wuraola, F., Olasehinde, O., Akinyemi, P. A., Randolph, K., Dare, A. J., Kingham, T. P., & Alatise, O. I. (2022). Unveiling research training gaps in oncology: Evaluating a research capacity-building effort among Nigerian physicians. In Nigerian journal of clinical practice (Vol. 25, pp. 1038-1045). India: Medknow Publications.	Full text	No	No description of institution-level RCS
76	Phillimore, P., Sibai, A. M., Rizk, A., Maziak, W., Unal, B., Abu Rmeileh, N., Ben Romdhane, H., Fouad, F. M., Khader, Y., & Bennett, K. (2019). Context-led capacity building in time of crisis: fostering non-communicable diseases (NCD) research skills in the Mediterranean Middle East and North Africa. Global health action, 12(1), 1569838.	Full text	No	African university not a study setting; no description of institution-level RCS
77	Uwizeye, D., Karimi, F., Otukpa, E., Ngware, M. W., Wao, H., Igumbor, J. O., & Fonn, S. (2020). Increasing collaborative research output between early-career health researchers in Africa: lessons from the CARTA fellowship program. Global health action, 13(1), 1768795.	Full text	No	No description of institution-level RCS
78	Vogel, I. (2012). Research capacity strengthening: learning from experience. UK Collaborative on Development Sciences.	Full text	No	African university not a study setting; no description of institution-level RCS
79	Whitworth, J. A., Kokwaro, G., Kinyanjui, S., Snewin, V. A., Tanner, M., Walport, M., & Sewankambo, N. (2008). Strengthening capacity for health research in Africa. The Lancet, 372(9649), 1590-1593.	Full text	No	African university not a study setting
80	Whitworth, J., Sewankambo, N. K., & Snewin, V. A. (2010). Improving Implementation: Building Research Capacity in Maternal, Neonatal, and Child Health in Africa. PLOS Medicine, 7(7), e1000299. https://doi.org/10.1371/journal.pmed.1000299	Full text	No	African university not a study setting; no description of institution-level RCS
81	Mbuagbaw, L., Slogrove, A. L., Sas, J., Lengwe Kunda, J., Morfaw, F., Mukonzo, J. K., ... & Anis, A. H. (2018). Output from the CIHR Canadian HIV Trials Network international postdoctoral fellowship for capacity building in HIV clinical trials. HIV/AIDS-Research and Palliative Care, 151-155.	Full text	No	No description of institution-level RCS
82	Igumbor, J. O., Bosire, E. N., Karimi, F., Katahoire, A., Allison, J., Muula, A. S., ... & Ajuwon, A. (2022). Effective supervision of doctoral students in public and population health in Africa: CARTA supervisors’ experiences, challenges and perceived opportunities. Global Public Health, 17(4), 496-511.	Full text	No	No description of institution-level RCS
83	Heller, R. F., Machingura, P. I., Musa, B. M., Sengupta, P., & Myles, P. (2015). Mobilising the alumni of a Master of Public Health degree to build research and development capacity in low-and middle-income settings: The Peoples-uni. Health research policy and systems, 13, 1-6.	Full text	No	No description of institution-level RCS
84	Abdelmenan, S., Andersen, C. T., Getnet, F., Iyer, H. S., Molebatsi, K., Passarelli, S., ... & Semakula, M. (2021). The Global Cohort of Doctoral Students: Building Shared Global Health Research Capacity in High-Income and Low-and Middle-Income Countries. Annals of Global Health, 87(1), 10.	Full text	No	No description of institution-level RCS
85	Halpaap, B., Vahedi, M., Certain, E., Alvarado, T., Saint Martin, C., Merle, C., ... & Launois, P. (2017). Tracking the career development of scientists in low-and middle-income countries trained through TDR’s research capacity strengthening programmes: Learning from monitoring and impact evaluation. PLoS Neglected Tropical Diseases, 11(12), e0006112.	Full text	No	No description of institution-level RCS
86	Byrne, E., Donaldson, L., Manda-Taylor, L., Brugha, R., Matthews, A., MacDonald, S., ... & Walsh, A. (2016). The use of technology enhanced learning in health research capacity development: lessons from a cross country research partnership. Globalization and health, 12, 1-14.	Full text	No	No description of institution-level RCS
87	Gathatwa, F. N. J., Davies, L., & Kiarie, J. N. (2015). Assessing partnership linkages for health workforce and research capacity building in Kenya; Lessons learned. Annals of Global Health, 81(1), 27-28.	Full text	No	African university not a study setting; no description of institution-level RCS
88	Okewole, H., Merritt, C., Mangezi, W., Mutiso, V., Jack, H. E., Eley, T. C., & Abas, M. (2020). Building career development skills for researchers: a qualitative study across four African countries. Annals of global health, 86(1), 40.	Full text	No	No description of institution-level RCS
89	Pulford, J., El Hajj, T., Tancred, T., Ding, Y., Crossman, S., Silvester, L., ... & Bates, I. (2023). How international research consortia can strengthen organisations’ research systems and promote a conducive environment and culture. BMJ Global health, 8(4), e011419.	Full text	No	African university not a study setting; no description of institution-level RCS
90	Duda, K., D’Artibale, A., Moombe, M., Lark, R., & Pulford, J. (2023). A mixed-methods evaluation of capacity strengthening within an international conservation agriculture research consortium. F1000Research, 12, 1119.	Title and abstract	No	No description of institution-level RCS within African university context
91	Abramo, G., D’Angelo, A. C., & Murgia, G. (2017). The relationship among research productivity, research collaboration, and their determinants. Journal of Informetrics, 11(4), 1016-1030.	Title and abstract	No	No description of institution-level RCS within African university context
92	Achana, F., Boah, M., Chirawurah, D., Owusu-Marfo, J., Ndago, J. A., Santah, C., Mohammed, A.-R., & Adokiya, M. N. (2023). Equitable global health research collaborations with a mind of human dignity [Mini Review]. Frontiers in Education, 8. https://doi.org/10.3389/feduc.2023.1233018	Title and abstract	No	No description of institution-level RCS within African university context
93	Adam, T. (2014). Advancing the application of systems thinking in health. Health Res Policy Syst, 12, 50. https://doi.org/10.1186/1478-4505-12-50	Title and abstract	No	No description of institution-level RCS within African university context
94	Adam, T., & de Savigny, D. (2012). Systems thinking for strengthening health systems in LMICs: need for a paradigm shift. Health Policy and Planning, 27(suppl_4), iv1-iv3.	Title and abstract	No	No description of institution-level RCS within African university context
95	Adam, T., Ralaidovy, A. H., Ross, A. L., Reeder, J. C., & Swaminathan, S. (2023). Tracking global resources and capacity for health research: time to reassess strategies and investment decisions. Health Research Policy and Systems, 21(1), 93.	Title and abstract	No	No description of institution-level RCS within African university context
96	Adanu, R., Bahamondes, L., Brizuela, V., Gitau, E., Kouanda, S., Lumbiganon, P., Nguyen, T. T. H., Saleem, S., Thorson, A., & Torpey, K. (2020). Strengthening research capacity through regional partners: the HRP Alliance at the World Health Organization. Reproductive Health, 17, 1-6.	Title and abstract	No	No description of institution-level RCS within African university context
97	Adegnika, A. A., Amuasi, J. H., Basinga, P., Berhanu, D., Medhanyie, A. A., Okwaraji, Y. B., Persson, L. Å., Savadogo, B., Schellenberg, J., & Steinmann, P. (2021). Embed capacity development within all global health research. BMJ Global Health, 6(2), e004692.	Title and abstract	No	No description of institution-level RCS within African university context
98	Adetula, A. Building research capacity in Africa via big team science: challenges and lessons learned from the ManyLabs Africa initiative.	Title and abstract	No	No description of institution-level RCS within African university context
99	Adewole, I., Martin, D. N., Williams, M. J., Adebamowo, C., Bhatia, K., Berling, C., Casper, C., Elshamy, K., Elzawawy, A., & Lawlor, R. T. (2014). Building capacity for sustainable research programmes for cancer in Africa. Nature reviews Clinical oncology, 11(5), 251-259.	Title and abstract	No	No description of institution-level RCS within African university context
100	Ager, A., & Zarowsky, C. (2015). Balancing the personal, local, institutional, and global: multiple case study and multidimensional scaling analysis of African experiences in addressing complexity and political economy in health research capacity strengthening. Health Research Policy and Systems, 13, 1-9.	Title and abstract	No	No description of institution-level RCS within African university context
101	Agyepong, I. A., Barasa, E., Sheikh, K., Lehmann, U., Gilson, L., Dahoui, Y., Godt, S., & Sombie, I. (2022). Health policy and systems research capacity development to support maternal, new-born, child and adolescent health in West and Central Africa. Ghana Medical Journal, 56(3), 3-12.	Title and abstract	No	No description of institution-level RCS within African university context
102	Agyepong, I. A., Godt, S., Sombie, I., Binka, C., Okine, V., & Ingabire, M. G. (2021). Strengthening capacities and resource allocation for co-production of health research in low and middle income countries. Bmj, 372, n166. https://doi.org/10.1136/bmj.n166	Title and abstract	No	No description of institution-level RCS within African university context
103	Ahmed, I., & Shifraw, T. (2019). Challenges of being a researcher in Africa: A narrative synthesis of literature. Ethiopian Journal of Health Development, 33(4).	Title and abstract	No	No description of institution-level RCS within African university context
104	Airhihenbuwa, C. O., Shisana, O., Zungu, N., BeLue, R., Makofani, D. M., Shefer, T., Smith, E., & Simbayi, L. (2011). Research capacity building: a US-South African partnership. Global health promotion, 18(2), 27-35.	Title and abstract	No	No description of institution-level RCS within African university context
105	Ajjawi, R., Crampton, P. E. S., & Rees, C. E. (2018). What really matters for successful research environments? A realist synthesis. Med Educ, 52(9), 936-950. https://doi.org/10.1111/medu.13643	Title and abstract	No	No description of institution-level RCS within African university context
106	Ali, F., Shet, A., Yan, W., Al-Maniri, A., Atkins, S., Lucas, H., & for the, A. c. (2017). Doctoral level research and training capacity in the social determinants of health at universities and higher education institutions in India, China, Oman and Vietnam: a survey of needs. Health Research Policy and Systems, 15(1), 76. https://doi.org/10.1186/s12961-017-0225-5	Title and abstract	No	No description of institution-level RCS within African university context
107	Alio, D., Agea, J., Egeru, A., Okwakol, M., & Adipala, E. (2021). Strengthening research capacity for innovation in sub-Saharan Africa. The Seventh Africa Higher Education Week and Ruforum Triennial Conference,	Title and abstract	No	No description of institution-level RCS within African university context
108	AlKhaldi, M., Abed, Y., Pfeiffer, C., Haj-Yahia, S., Alkaiyat, A., & Tanner, M. (2018). Assessing policy-makers', academics' and experts' satisfaction with the performance of the Palestinian health research system: a qualitative study. Health Res Policy Syst, 16(1), 66. https://doi.org/10.1186/s12961-018-0341-x	Title and abstract	No	No description of institution-level RCS within African university context
109	AlKhaldi, M., Abed, Y., Pfeiffer, C., Haj-Yahia, S., Alkaiyat, A., & Tanner, M. (2018). Understanding the concept and importance of the health research system in Palestine: a qualitative study. Health Research Policy and Systems, 16, 1-16.	Title and abstract	No	No description of institution-level RCS within African university context
110	AlKhaldi, M., Alkaiyat, A., Abed, Y., Pfeiffer, C., Halaseh, R., Salah, R., Idries, M., Abueida, S., Idries, I., Jeries, I., Meghari, H., Shaar, A., Tanner, M., & Haj-Yahia, S. (2018). The Palestinian health research system: who orchestrates the system, how and based on what? A qualitative assessment. Health Research Policy and Systems, 16(1), 69. https://doi.org/10.1186/s12961-018-0347-4	Title and abstract	No	No description of institution-level RCS within African university context
111	AlKhaldi, M., Meghari, H., Jillson, I. A., Alkaiyat, A., & Tanner, M. (2021). State of Research Quality and Knowledge Transfer and Translation and Capacity Strengthening Strategies for Sound Health Policy Decision-Making in Palestine. Int J Public Health, 66, 620425.	Title and abstract	No	No description of institution-level RCS within African university context
112	Ameh, E. A., Seyi-Olajide, J. O., Ameh, N., Michael, A., Abdullahi, M. A., Aria, O. N., Obi, N., & Chukwu, I. (2024). Strengthening surgical healthcare research capacity in sub-Saharan Africa: impact of a research training programme in Nigeria. Frontiers in Medicine, 11, 1429168.	Title and abstract	No	No description of institution-level RCS within African university context
113	Apiola, M., Suhonen, J., Nangawe, A., & Sutinen, E. (2015). Building CS research capacity in sub-Saharan Africa by implementing a doctoral training program. Proceedings of the 46th ACM Technical Symposium on Computer Science Education,	Title and abstract	No	No description of institution-level RCS within African university context
114	Ariza-Vioque, E., Ello, F., Andriamamonjisoa, H., Machault, V., González-Martín, J., Calvo-Cortés, M. C., Eholié, S., Tchabert, G. A., Ouassa, T., Raberahona, M., Rakotoarivelo, R., Razafindrakoto, H., Rahajamanana, L., Wilkinson, R. J., Davis, A., Maxebengula, M., Abrahams, F., Muzoora, C., Nakigozi, N., . . . Ambrosioni, J. (2022). Capacity Building in Sub-Saharan Africa as Part of the INTENSE-…	Title and abstract	No	No description of institution-level RCS within African university context
115	Asare, S., Mitchell, R., & Rose, P. (2022). How equitable are South-North partnerships in education research? Evidence from sub-Saharan Africa. Compare: A Journal of Comparative and International Education, 52(4), 654-673. https://doi.org/10.1080/03057925.2020.1811638	Title and abstract	No	No description of institution-level RCS within African university context
116	Atkins, S., Marsden, S., Diwan, V., Zwarenstein, M., & consortium, A. (2016). North–south collaboration and capacity development in global health research in low-and middle-income countries–the ARCADE projects. Global health action, 9(1), 30524.	Title and abstract	No	No description of institution-level RCS within African university context
117	Awantang, G. N., Helland, A., Velu, S., & Gurman, T. (2022). Evaluating capacity strengthening for social and behavior change communication: a systematic review. Health Promot Int, 37(1). https://doi.org/10.1093/heapro/daab068	Title and abstract	No	No description of institution-level RCS within African university context
118	Ayele, S., & Wield, D. (2005). Science and technology capacity building and partnership in African agriculture: perspectives on Mali and Egypt. Journal of International Development, 17(5), 631-646.	Title and abstract	No	No description of institution-level RCS within African university context
119	Balogun, F. M., Malele-Kolisa, Y., Nieuwoudt, S. J., Jepngetich, H., Kiplagat, J., Morakinyo, O. M., Dawa, J., Chandiwana, N., Chikandiwa, A., Akinyemi, O., Olusanya, B. A., Afolabi, E. K., Dube, N., Obembe, T., Karumi, E., Ndikumana, C., Bukenya, J. N., Chikalipo, M., Ayamolowo, S. J., . . . Kaindoa, E. (2024). Experiences of doctoral students enrolled in a research fellowship program to support…	Title and abstract	No	No description of institution-level RCS within African university context
120	Bates, I. (2015). Designing and measuring the progress and impact of health research capacity strengthening initiatives. BMC proceedings, 9(Suppl 10), 1-6. https://doi.org/doi:10.1186/1753-6561-9-S10-S9	Title and abstract	No	No description of institution-level RCS within African university context
121	Bates, I., Akoto, A. Y. O., Ansong, D., Karikari, P., Bedu-Addo, G., Critchley, J., Agbenyega, T., & Nsiah-Asare, A. (2006). Evaluating health research capacity building: an evidence-based tool. PLoS medicine, 3(8), e299.	Title and abstract	No	No description of institution-level RCS within African university context
122	Bates, I., Boyd, A., Aslanyan, G., & Cole, D. C. (2015). Tackling the tensions in evaluating capacity strengthening for health research in low-and middle-income countries. Health Policy and Planning, 30(3), 334-344.	Title and abstract	No	No description of institution-level RCS within African university context
123	Bates, I., Taegtmeyer, M., Squire, S. B., Ansong, D., Nhlema-Simwaka, B., Baba, A., & Theobald, S. (2011). Indicators of sustainable capacity building for health research: analysis of four African case studies. Health Research Policy and Systems, 9(1), 1-9.	Title and abstract	No	No description of institution-level RCS within African university context
124	Beran, D., Byass, P., Gbakima, A., Kahn, K., Sankoh, O., Tollman, S., Witham, M., & Davies, J. (2017). Research capacity building—obligations for global health partners. The Lancet Global Health, 5(6), e567-e568.	Title and abstract	No	No description of institution-level RCS within African university context
125	Bezuidenhout, L., Stirling, J., Sanga, V. L., Nyakyi, P. T., Mwakajinga, G. A., & Bowman, R. (2022). Combining development, capacity building and responsible innovation in GCRF‐funded medical technology research. Developing World Bioethics, 22(4), 276-287.	Title and abstract	No	No description of institution-level RCS within African university context
126	Bilardi, D., Rapa, E., Bernays, S., & Lang, T. (2021). Measuring research capacity development in healthcare workers: a systematic review. BMJ open, 11(7), e046796. https://doi.org/10.1136/bmjopen-2020-046796	Title and abstract	No	No description of institution-level RCS within African university context
127	Boum II, Y., Burns, B. F., Siedner, M., Mburu, Y., Bukusi, E., & Haberer, J. E. (2018). Advancing equitable global health research partnerships in Africa. BMJ Global Health, 3(4), e000868. https://doi.org/10.1136/bmjgh-2018-000868	Title and abstract	No	No description of institution-level RCS within African university context
128	Bowsher, G., Papamichail, A., El Achi, N., Ekzayez, A., Roberts, B., Sullivan, R., & Patel, P. (2019). A narrative review of health research capacity strengthening in low and middle-income countries: lessons for conflict-affected areas. Global Health, 15(1), 23.	Title and abstract	No	No description of institution-level RCS within African university context
129	Boyce, R., Rosch, R., Finlayson, A., Handuleh, D., Walhad, S. A., Whitwell, S., & Leather, A. (2015). Use of a bibliometric literature review to assess medical research capacity in post-conflict and developing countries: Somaliland 1991-2013. Tropical Medicine &amp; International Health, 20(11), 1507-1515. https://doi.org/10.1111/tmi.12590	Title and abstract	No	No description of institution-level RCS within African university context
130	Boyce, R., Rosch, R., Finlayson, A., Handuleh, D., Walhad, S. A., Whitwell, S., & Leather, A. (2015). Use of a bibliometric literature review to assess medical research capacity in post-conflict and developing countries: Somaliland 1991-2013. Tropical Medicine &amp; International Health, 20(11), 1507-1515. https://doi.org/10.1111/tmi.12590	Title and abstract	No	No description of institution-level RCS within African university context
131	Boyd, A., Cole, D. C., Cho, D.-B., Aslanyan, G., & Bates, I. (2013). Frameworks for evaluating health research capacity strengthening: a qualitative study. Health Research Policy and Systems, 11(1), 1-11.	Title and abstract	No	No description of institution-level RCS within African university context
132	Breen, C., Jaganyi, J., Van Wilgen, B., & Van Wyk, E. (2004). Research projects and capacity building. Water SA, 30(4), 429-434.	Title and abstract	No	No description of institution-level RCS within African university context
133	Brizuela, V., Chebet, J. J., & Thorson, A. (2023). Supporting early-career women researchers: lessons from a global mentorship programme. Global health action, 16(1), 2162228. https://doi.org/10.1080/16549716.2022.2162228	Title and abstract	No	No description of institution-level RCS within African university context
134	Bryant, K., & Diga, K. (2013). W/righting research capacity building: A preliminary model to inform writing support activities for African researchers. ALTERNATION: Interdisciplinary Journal for the Study of the Arts and Humanities in Southern Africa, 9, 46-73.	Title and abstract	No	No description of institution-level RCS within African university context
135	Burgess, A., van Diggele, C., & Mellis, C. (2018). Mentorship in the health professions: a review. Clin Teach, 15(3), 197-202. https://doi.org/10.1111/tct.12756	Title and abstract	No	No description of institution-level RCS within African university context
136	Busse, C. E., Anderson, E. W., Endale, T., Smith, Y. R., Kaniecki, M., Shannon, C., & August, E. T. (2022). Strengthening research capacity: a systematic review of manuscript writing and publishing interventions for researchers in low-income and middle-income countries. BMJ Global Health, 7(2), e008059.	Title and abstract	No	No description of institution-level RCS within African university context
137	Cancedda, C., Cotton, P., Shema, J., Rulisa, S., Riviello, R., Adams, L. V., Farmer, P. E., Kagwiza, J. N., Kyamanywa, P., Mukamana, D., Mumena, C., Tumusiime, D. K., Mukashyaka, L., Ndenga, E., Twagirumugabe, T., Mukara, K. B., Dusabejambo, V., Walker, T. D., Nkusi, E., . . . Binagwaho, A. (2018). Health Professional Training and Capacity Strengthening Through International Academic Partnerships…	Title and abstract	No	No description of institution-level RCS within African university context
138	Cerdeira, J., Mesquita, J., & Vieira, E. S. (2023). International research collaboration: is Africa different? A cross-country panel data analysis. Scientometrics, 128(4), 2145-2174.	Title and abstract	No	No description of institution-level RCS within African university context
139	Cerf, M. E. (2023). Health research, development and innovation capacity building, enhancement and sustainability. Discover Social Science and Health, 3(1), 18.	Title and abstract	No	No description of institution-level RCS within African university context
140	Chanda-Kapata, P., Campbell, S., & Zarowsky, C. (2012). Developing a national health research system: participatory approaches to legislative, institutional and networking dimensions in Zambia. Health Research Policy and Systems, 10(1), 1-7.	Title and abstract	No	No description of institution-level RCS within African university context
141	Chandiwana, S., & Ornbjerg, N. (2003). Review of North-South and South-South cooperation and conditions necessary to sustain research capability in developing countries. Journal of Health, Population and Nutrition, 288-297.	Title and abstract	No	No description of institution-level RCS within African university context
142	Chankseliani, M., Fedyukin, I., & Frumin, I. (2022). Building Research Capacity at Universities: Imagining, Strategising, and Ordering. In M. Chankseliani, I. Fedyukin, & I. Frumin (Eds.), Building Research Capacity at Universities: Insights from Post-Soviet Countries (pp. 305-327). Springer International Publishing.	Title and abstract	No	No description of institution-level RCS within African university context
143	Charani, E., Abimbola, S., Pai, M., Adeyi, O., Mendelson, M., Laxminarayan, R., & Rasheed, M. A. (2022). Funders: The missing link in equitable global health research? PLOS Global Public Health, 2(6), e0000583.	Title and abstract	No	No description of institution-level RCS within African university context
144	Chataway, J. (2014). The African Institutions Initiative: Insights from the First Four Years. RAND Europe.	Title and abstract	No	No description of institution-level RCS within African university context
145	Chataway, J., Smith, J., & Wield, D. (2005). Partnerships for building science and technology capacity in Africa: Canadian and UK experience. Africa-Canada-UK Exploration: Building Science and Technology Capacity with African Partners, 30.	Title and abstract	No	No description of institution-level RCS within African university context
146	Chi, B. H., Belizan, J. M., Blas, M. M., Chuang, A., Wilson, M. D., Chibwesha, C. J., Farquhar, C., Cohen, C. R., & Raj, T. (2019). Evaluating academic mentorship programs in low-and middle-income country institutions: proposed framework and metrics. The American journal of tropical medicine and hygiene, 100(1 Suppl), 36.	Title and abstract	No	No description of institution-level RCS within African university context
147	Chu, K. M., Jayaraman, S., Kyamanywa, P., & Ntakiyiruta, G. (2014). Building research capacity in Africa: equity and global health collaborations. PLoS medicine, 11(3), e1001612.	Title and abstract	No	No description of institution-level RCS within African university context
148	Cochrane, G., Robin, E., Hanlin, R., Castle-Clarke, S., MacLure, C., Parks, S., & Chataway, J. (2016). The international AIDS vaccine initiative's capacity building activities in East Africa: evaluating progress and impacts in Kenya, Uganda and Rwanda. Rand Health Quarterly, 5(3), 3.	Title and abstract	No	No description of institution-level RCS within African university context
149	Cohen, L., Manion, L., & Morrison, K. (2017). Action research. In Research methods in education (pp. 440-456). Routledge.	Title and abstract	No	No description of institution-level RCS within African university context
150	COHRED. (1990). Health research: essential link to equity in development. New York: Commission on Health Research for Development (COHRED).	Title and abstract	No	No description of institution-level RCS within African university context
151	Cole, D. C., Boyd, A., Aslanyan, G., & Bates, I. (2014). Indicators for tracking programmes to strengthen health research capacity in lower-and middle-income countries: a qualitative synthesis. Health Research Policy and Systems, 12(1), 1-13.	Title and abstract	No	No description of institution-level RCS within African university context
152	Cole, D. C., Johnson, N., Mejia, R., McCullough, H., Turcotte-Tremblay, A.-M., Barnoya, J., & Falabella Luco, S. (2016). Mentoring health researchers globally: Diverse experiences, programmes, challenges and responses. Global Public Health, 11(9), 1093-1108. https://doi.org/10.1080/17441692.2015.1057091	Title and abstract	No	No description of institution-level RCS within African university context
153	Cole, D. C., Nyirenda, L. J., Fazal, N., & Bates, I. (2016). Implementing a national health research for development platform in a low-income country - a review of Malawi's Health Research Capacity Strengthening Initiative. Health Res Policy Syst, 14, 24. https://doi.org/10.1186/s12961-016-0094-3	Title and abstract	No	No description of institution-level RCS within African university context
154	Coloma, J., & Harris, E. (2009). From construction workers to architects: developing scientific research capacity in low-income countries. PLoS biology, 7(7), e1000156.	Title and abstract	No	No description of institution-level RCS within African university context
155	Compaoré, R., Brizuela, V., Khisa, A. M., Gómez, A. L., Baguiya, A., Bonet, M., Thorson, A., Gitau, E., & Kouanda, S. (2021). ‘We always find things to learn from.’Lessons from the implementation of the global maternal sepsis study on research capacity: a qualitative study. BMC Health Services Research, 21, 1-11.	Title and abstract	No	No description of institution-level RCS within African university context
156	Da Silva, A. T. C., Hanlon, C., Susser, E., Rojas, G., Claro, H. G., Quayle, J., Habtamu, K., Burrone, M. S., Cavalcanti, M. T., & Sharma, M. (2019). Enhancing mental health research capacity: emerging voices from the National Institute of Mental Health (NIMH) global hubs. International journal of mental health systems, 13, 1-9.	Title and abstract	No	No description of institution-level RCS within African university context
157	Daniels, C., Niemczyk, E. K., & de Beer, Z. L. (2024). Challenges Associated with Sustainable Research Capacity Building: A Comparative Study between BRICS Nations and African Countries. Bulgarian Comparative Education Society.	Title and abstract	No	No description of institution-level RCS within African university context
158	Davey, S. (2004). The 10/90 report on health research 2003-2004. Global Forum for Health Research.	Title and abstract	No	No description of institution-level RCS within African university context
159	Dean, L., Njelesani, J., Mulamba, C., Dacombe, R., Mbabazi, P. S., & Bates, I. (2018). Establishing an international laboratory network for neglected tropical diseases: Understanding existing capacity in five WHO regions. F1000Res, 7, 1464. https://doi.org/10.12688/f1000research.16196.4	Title and abstract	No	No description of institution-level RCS within African university context
160	Decoster, K., Appelmans, A., & Hill, P. (2012). A Health Systems Research mapping exercise in 26 low-and middle-income countries: narratives from health systems researchers, policy brokers and policy-makers. Alliance for Health Policy and Systems Research.	Title and abstract	No	No description of institution-level RCS within African university context
161	Delamou, A., Tripathi, V., Camara, B. S., Sidibe, S., Grovogui, F. M., Kolie, D., Bouedouno, P., Kourouma, K., Banze, D. F., & Mafu, M. M. (2023). Capacity building in operational research on obstetric fistula: Experience in the Democratic Republic of Congo, 2017–2021. International Journal of Gynecology & Obstetrics, 160(2), 459-467.	Title and abstract	No	No description of institution-level RCS within African university context
162	Deutsch-Feldman, M., Ali, J., Kass, N., Phaladze, N., Michelo, C., Sewankambo, N., & Hyder, A. A. (2020). Improving institutional research ethics capacity assessments: lessons from sub-Saharan Africa. Global Bioethics, 31(1), 120-132.	Title and abstract	No	No description of institution-level RCS within African university context
163	Dison, A. (2007). Research capacity development of individuals at three South African university research centres University of the Western Cape].	Title and abstract	No	No description of institution-level RCS within African university context
164	Dodson, J. (2017). Building Partnerships of Equals: The role of funders in equitable and effective international development collaborations. UKCDR.	Title and abstract	No	No description of institution-level RCS within African university context
165	Dodsworth, S. (2019). The Challenges of Making Research Collaboration in Africa More Equitable. In: Oxford University Press.	Title and abstract	No	No description of institution-level RCS within African university context
166	Eby, L. T., Allen, T. D., Evans, S. C., Ng, T., & DuBois, D. L. (2008). Does mentoring matter? A multidisciplinary meta-analysis comparing mentored and non-mentored individuals. Journal of vocational behavior, 72(2), 254-267.	Title and abstract	No	No description of institution-level RCS within African university context
167	Edwards, A., Zweigenthal, V., & Olivier, J. (2019). Evidence map of knowledge translation strategies, outcomes, facilitators and barriers in African health systems. Health Research Policy and Systems, 17(1), 16.	Title and abstract	No	No description of institution-level RCS within African university context
168	Edwards, N., Kaseje, D., & Kahwa, E. (2016). Building and evaluating research capacity in healthcare systems: Case studies and innovative models. Juta and Company (Pty) Ltd.	Title and abstract	No	No description of institution-level RCS within African university context
169	Edwards, N., Teasdale-Corti Project, T., Kaseje, D., Kahwa, E., & Mortley, N. (2016). Building and evaluating research capacity in healthcase systems : case studies and innovative models. Juta and Company [Pty] Ltd. https://research.ebsco.com/linkprocessor/plink?id=061981b3-7c59-35aa-b2ba-e8fbe44f7ce0	Title and abstract	No	No description of institution-level RCS within African university context
170	Eigbike, M. (2020). Health research capacity strengthening in low and middle-income countries: current situation and opportunities to leverage data for better coordination and greater impact. World Health Organ [Internet].	Title and abstract	No	No description of institution-level RCS within African university context
171	Erasmus, E., Lehmann, U., Agyepong, I. A., Alwar, J., de Savigny, D., Kamuzora, P., Mirzoev, T., Nxumalo, N., Tomson, G., Uzochukwu, B., & Gilson, L. (2016). Strengthening post-graduate educational capacity for health policy and systems research and analysis: the strategy of the Consortium for Health Policy and Systems Analysis in Africa. Health Res Policy Syst, 14, 29. https://doi.org/10.1186/s1…	Title and abstract	No	No description of institution-level RCS within African university context
172	ESSENCE on Health Research, & UKCDR. (2022). Four Approaches to Supporting Equitable Research Partnerships. https://tdr.who.int/publications/m/item/2022-09-07-four-approaches-to-supporting-equitable-research-partnerships	Title and abstract	No	No description of institution-level RCS within African university context
173	Etowa, J., Aston, M., Vukic, A., Boadu, N. Y., Helwig, M., Macdonald, D., Babatunde, S., & Diorgu, F. (2016). Experiences of nurses and/or midwives in research production in low- and middle-income countries: a systematic review protocol. JBI Evidence Synthesis, 14(8).	Title and abstract	No	No description of institution-level RCS within African university context
174	European Commission. (2009). Europe's regional research systems: current trends and structures. Brussels: European Commission.	Title and abstract	No	No description of institution-level RCS within African university context
175	Evans, J. R. (1990). Essential national health research: a key to equity in development. In (Vol. 323, pp. 913-915): Mass Medical Soc.	Title and abstract	No	No description of institution-level RCS within African university context
176	Evans, T. W. (2006). Best research for best health: a new national health research strategy. Clinical Medicine, 6(5), 435.	Title and abstract	No	No description of institution-level RCS within African university context
177	Everitt, J. (2024). Learning from doctoral supervisors’ and candidates’ reflections on a supervisory model. Innovations in Education and Teaching International, 1-14.	Title and abstract	No	No description of institution-level RCS within African university context
178	Fanning, J. P., Murthy, S., Obonyo, N. G., Baillie, J. K., Webb, S., Dalton, H. J., & Fraser, J. F. (2021). Global infectious disease research collaborations in crises: building capacity and inclusivity through cooperation. Globalization and Health, 17(1), 84. https://doi.org/10.1186/s12992-021-00731-2	Title and abstract	No	No description of institution-level RCS within African university context
179	Faure, M. C., Munung, N. S., Ntusi, N. A., Pratt, B., & de Vries, J. (2021). Mapping experiences and perspectives of equity in international health collaborations: a scoping review. International journal for equity in health, 20(1), 1-13.	Title and abstract	No	No description of institution-level RCS within African university context
180	Feldman, M. D., Arean, P. A., Marshall, S. J., Lovett, M., & O'Sullivan, P. (2010). Does mentoring matter: results from a survey of faculty mentees at a large health sciences university. Medical Education Online, 15(1), 5063. https://doi.org/10.3402/meo.v15i0.5063	Title and abstract	No	No description of institution-level RCS within African university context
181	Finn, M., Gilmore, B., Sheaf, G., & Vallières, F. (2021). What do we mean by individual capacity strengthening for primary health care in low- and middle-income countries? A systematic scoping review to improve conceptual clarity. Hum Resour Health, 19(1), 5. https://doi.org/10.1186/s12960-020-00547-y	Title and abstract	No	No description of institution-level RCS within African university context
182	Flint-O’Kane, M., von Dadelszen, P., Makanga, P. T., Sevene, E., Roca, A., Dukes, P., Hinrichs-Krapels, S., Craik, R., Magee, L. A., & Temmerman, M. (2020). Harnessing the PRECISE network as a platform to strengthen global capacity for maternal and child health research in sub-Saharan Africa. Reproductive health, 17, 1-9.	Title and abstract	No	No description of institution-level RCS within African university context
183	Fonn, S., Hu, J., Igumbor, J. O., Gatoto, D., Muula, A., & Ezeh, A. (2020). Quantifying the cost of in-kind contributions to a multidonor-funded health research capacity-building programme: the case of the Consortium for Advanced Research Training in Africa. BMJ Global Health, 5(6), e002286.	Title and abstract	No	No description of institution-level RCS within African university context
184	Fosci, M., Loffreda, L., Velten, L., & Johnson, R. (2019). Research Capacity strengthening in LMICs: A rapid evidence assessment. (United Kingdom: Research Consulting, Issue 1).	Title and abstract	No	No description of institution-level RCS within African university context
185	Frantz, J. M., Leach, L., Pharaoh, H., Bassett, S., Roman, N. V., Smith, M., & Travill, A. (2014). Research capacity development in a South African higher education institution through a north-south collaboration. South African Journal of Higher Education, 28(4), 1216-1229.	Title and abstract	No	No description of institution-level RCS within African university context
186	Franzen, S. R., Chandler, C., Siribaddana, S., Atashili, J., Angus, B., & Lang, T. (2017). Strategies for developing sustainable health research capacity in low and middle-income countries: a prospective, qualitative study investigating the barriers and enablers to locally led clinical trial conduct in Ethiopia, Cameroon and Sri Lanka. BMJ open, 7(10), e017246.	Title and abstract	No	No description of institution-level RCS within African university context
187	Fussy, D. S. (2019). The hurdles to fostering research in Tanzanian universities. Higher Education, 77(2), 283-299.	Title and abstract	No	No description of institution-level RCS within African university context
188	Gadsby, E. W. (2011). Research capacity strengthening: donor approaches to improving and assessing its impact in low‐and middle‐income countries. The International journal of health planning and management, 26(1), 89-106.	Title and abstract	No	No description of institution-level RCS within African university context
189	Gautier, L., Sieleunou, I., & Kalolo, A. (2018). Deconstructing the notion of “global health research partnerships” across Northern and African contexts. BMC Medical Ethics, 19(1), 49. https://doi.org/10.1186/s12910-018-0280-7	Title and abstract	No	No description of institution-level RCS within African university context
190	Gedela, K. (2021). Are current systems of global health academia fit for purpose? The Lancet Global Health, 9(12), e1656. https://doi.org/https://doi.org/10.1016/S2214-109X(21)00453-8	Title and abstract	No	No description of institution-level RCS within African university context
191	Gerbin, A., & Drnovsek, M. (2016). Determinants and public policy implications of academic-industry knowledge transfer in life sciences: a review and a conceptual framework. The Journal of Technology Transfer, 41(5), 979-1076. https://doi.org/10.1007/s10961-015-9457-0	Title and abstract	No	No description of institution-level RCS within African university context
192	Ghaffar, D. A., IJsselmuiden, C., & Zicker, F. (2008). Changing mindsets: Research capacity strengthening in low-and middle-income countries. Council on Health Research for Development (COHRED) Geneva.	Title and abstract	No	No description of institution-level RCS within African university context
193	Gómez, L., Jaramillo, A., Halpaap, B., Launois, P., Cuervo, L. G., & Saravia, N. G. (2019). Building research capacity through “Planning for Success”. PLoS neglected tropical diseases, 13(8), e0007426.	Title and abstract	No	No description of institution-level RCS within African university context
194	Gomo, E., Kalilani, L., Mwapasa, V., Trigu, C., Phiri, K., Schmidt, J., & van Hensbroek, M. B. (2011). Towards Sustainable Research Capacity Development and Research Ownership for Academic Institutes in Developing Countries: The Malawian Research Support Centre Model. Journal of Research Administration, 42(1), 38-45.	Title and abstract	No	No description of institution-level RCS within African university context
195	Gonzalez, B., Miguel, A., & Mills, A. (2003). Assessing capacity for health policy and systems research in low and middle income countries. Health Research Policy and Systems, 1, 1-20.	Title and abstract	No	No description of institution-level RCS within African university context
196	Guimón, J. (2016). Building Research Centres of Excellence Through Competitive Public Funding. The Innovation Policy Platform-Policy Brief< https://www. innovationpolicyplatform. org/document/building-research-centers-excellence-through-competitive-public-funding> accessed, 9.	Title and abstract	No	No description of institution-level RCS within African university context
197	Gyapong, J. O., & Ofori-Adeji, D. (2006). Capacity building for relevant health research in developing counties. Netherlands: Netherlands Organisation for International Cooperation in Higher Education.	Title and abstract	No	No description of institution-level RCS within African university context
198	Hamid, M., & Rasheed, M. A. (2022). A new path to mentorship for emerging global health leaders in low-income and middle-income countries. The Lancet Global Health, 10(7), e946-e948. https://doi.org/10.1016/S2214-109X(22)00230-3	Title and abstract	No	No description of institution-level RCS within African university context
199	Hanka, S. (2024). Research capacity strengthening–Learning brief. NIHR Open Res, 4(61), 61.	Title and abstract	No	No description of institution-level RCS within African university context
200	Hanney, S. R., & González Block, M. A. (2008). Why national health research systems matter. Health Research Policy and Systems, 6, 1-1. https://doi.org/10.1186/1478-4505-6-1	Title and abstract	No	No description of institution-level RCS within African university context
201	Hanney, S. R., Kanya, L., Pokhrel, S., Jones, T. H., & Boaz, A. (2020). How to strengthen a health research system: WHO’s review, whose literature and who is providing leadership? Health Research Policy and Systems, 18(1), 72.	Title and abstract	No	No description of institution-level RCS within African university context
202	Hanney, S., Kuruvilla, S., Soper, B., & Mays, N. (2010). Who needs what from a national health research system: lessons from reforms to the English Department of Health's R&D system. Health Research Policy and Systems, 8(1), 1-23.	Title and abstract	No	No description of institution-level RCS within African university context
203	Haregu, T. N., Byrnes, A., Singh, K., Sathish, T., Pasricha, N., Wickramasinghe, K., Thankappan, K. R., & Oldenburg, B. (2019). A scoping review of non-communicable disease research capacity strengthening initiatives in low and middle-income countries. Glob Health Res Policy, 4, 31. https://doi.org/10.1186/s41256-019-0123-1	Title and abstract	No	No description of institution-level RCS within African university context
204	Hawcroft, C., Rossi, E., Tilouche, N., d'Oliveira, A. F., & Bacchus, L. J. (2023). Engaging early career researchers in a global health research capacity-strengthening programme: a qualitative study. Health Res Policy Syst, 21(1), 19. https://doi.org/10.1186/s12961-022-00949-5	Title and abstract	No	No description of institution-level RCS within African university context
205	Hawkes, S., B, K. A., Jadeja, N., Jimenez, M., Buse, K., Anwar, I., Barge, S., Odubanjo, M. O., Shukla, A., Ghaffar, A., & Whitworth, J. (2016). Strengthening capacity to apply health research evidence in policy making: experience from four countries. Health Policy Plan, 31(2), 161-170. https://doi.org/10.1093/heapol/czv032	Title and abstract	No	No description of institution-level RCS within African university context
206	Haynes, A., Brennan, S., Redman, S., Williamson, A., Makkar, S. R., Gallego, G., & Butow, P. (2017). Policymakers’ experience of a capacity-building intervention designed to increase their use of research: a realist process evaluation. Health Research Policy and Systems, 15(1), 1-20.	Title and abstract	No	No description of institution-level RCS within African university context
207	Hedt-Gauthier, B. L., Chilengi, R., Jackson, E., Michel, C., Napua, M., Odhiambo, J., & Bawah, A. (2017). Research capacity building integrated into PHIT projects: leveraging research and research funding to build national capacity. BMC Health Services Research, 17, 17-28.	Title and abstract	No	No description of institution-level RCS within African university context
208	Hemingway, C. D., Bella Jalloh, M., Silumbe, R., Wurie, H., Mtumbuka, E., Nhiga, S., Lusasi, A., & Pulford, J. (2021). Pursuing health systems strengthening through disease-specific programme grants: experiences in Tanzania and Sierra Leone. BMJ Glob Health, 6(10). https://doi.org/10.1136/bmjgh-2021-006615	Title and abstract	No	No description of institution-level RCS within African university context
209	Horwood, C., Mapumulo, S., Haskins, L., John, V., Luthuli, S., Tylleskär, T., Mutombo, P., Engebretsen, I. M., Mapatano, M. A., & Hatløy, A. (2021). A North–South-South partnership in higher education to develop health research capacity in the Democratic Republic of the Congo: the challenge of finding a common language. Health Research Policy and Systems, 19(1), 79.	Title and abstract	No	No description of institution-level RCS within African university context
210	Hyder, A., Syed, S., Puvanachandra, P., Bloom, G., Sundaram, S., Mahmood, S., Iqbal, M., Hongwen, Z., Ravichandran, N., Oladepo, O., Pariyo, G., & Peters, D. (2010). Stakeholder analysis for health research: case studies from low- and middle-income countries. Public Health, 124(3), 159-166. https://doi.org/10.1016/j.puhe.2009.12.006	Title and abstract	No	No description of institution-level RCS within African university context
211	IJsselmuiden, C., & Matlin, S. (2006). Why health research? Research for health: policy briefings. Council on health research for Development and Global Forum for Health Research.	Title and abstract	No	No description of institution-level RCS within African university context
212	Irfan, F. B., Consunji, R., Janahi, I. A., & Alinier, G. (2022). Health research-strengthening and capacity development: Research support system model in an academic healthcare system. Qatar Med J, 2022(3), 36. https://doi.org/10.5339/qmj.2022.36	Title and abstract	No	No description of institution-level RCS within African university context
213	Ishengoma, J. M. (2016). North–South research collaborations and their impact on capacity building: A Southern perspective. T. Halvorsen and J. Nossum (2016). North–South knowledge networks: Towards equitable collaboration between academics, donors and Universities. African Minds. Cape Town, South Africa.	Title and abstract	No	No description of institution-level RCS within African university context
214	Ishengoma, J. M. (2016). North–South research collaborations and their impact on capacity building: A Southern perspective. T. Halvorsen and J. Nossum (2016). North–South knowledge networks: Towards equitable collaboration between academics, donors and Universities. African Minds. Cape Town, South Africa.	Title and abstract	No	No description of institution-level RCS within African university context
215	Jack, H. E., Merritt, C., Medhin, G., Musesengwa, R., Mafuta, C., Gibson, L. J., Hanlon, C., Sorsdahl, K., Chibanda, D., & Abas, M. (2020). Developing sustainable capacity-building in mental health research: implementation outcomes of training of trainers in systematic reviewing. Global health action, 13(1), 1715325.	Title and abstract	No	No description of institution-level RCS within African university context
216	Jackson, D., Power, T., & Usher, K. (2021). Learning to be a doctoral supervisor: Experiences and views of nurse supervisors of higher degree research students. Journal of Clinical Nursing, 30(7-8), 1060-1069. https://doi.org/https://doi.org/10.1111/jocn.15651	Title and abstract	No	No description of institution-level RCS within African university context
217	Jackson, J., Neba, A., Viney, C., Mtwisha, L., de-Graft Aikins, A., Mitchell, A., Kebirungi, H., & Outtara, K. (2022). Pathways to research leadership for early career researchers in Africa: a potential role for African and global funders. South African Journal of Higher Education, 36(2), 151-172.	Title and abstract	No	No description of institution-level RCS within African university context
218	Jones, C. M., Sobngwi-Tambekou, J., Mijumbi, R. M., Hedquist, A., Wenham, C., & Parkhurst, J. (2022). The roles of regional organisations in strengthening health research systems in Africa: activities, gaps, and future perspectives. International Journal of Health Policy and Management, 11(11), 2672-2685.	Title and abstract	No	No description of institution-level RCS within African university context
219	Jones, N., Bailey, M., & Lyytikainen, M. (2007). Research capacity strengthening in Africa: trends, gaps and opportunities. London: Overseas Development Institute.	Title and abstract	No	No description of institution-level RCS within African university context
220	Judy Mill Rn, P., Colleen Davison Ph, D., Solina Richter Rn, D., Josephine Etowa Rn, P., Nancy Edwards Rn, P., Eulalia Kahwa Rn, P., Mariam Walusimbi Rn, M., & Jean Harrowing Rn, P. (2014). Qualitative Research in an International Research Program: Maintaining Momentum while Building Capacity in Nurses. In International Journal of Qualitative Methods (Vol. 13): SAGE Publishing.	Title and abstract	No	No description of institution-level RCS within African university context
221	Julé, A., Furtado, T., Boggs, L., van Loggerenberg, F., Ewing, V., Vahedi, M., Launois, P., & Lang, T. (2017). Developing a globally applicable evidence-informed competency framework to support capacity strengthening in clinical research. BMJ Glob Health, 2(2), e000229. https://doi.org/10.1136/bmjgh-2016-000229	Title and abstract	No	No description of institution-level RCS within African university context
222	Kahwa, E., Edwards, N., & Mortley, N. (2016). Research capacity building: a literature review and the theoretical framework. In N. Edwards, D. Kaseje, & E. Kahwa (Eds.), Building and Evaluating Research Capacity in Healthcare Systems: Case Studies and Innovative Models. Cape Town, South Africa: UCT Press.	Title and abstract	No	No description of institution-level RCS within African university context
223	Kanmounye, U. S., Bandyopadhyay, S., Munoz-Valencia, A., Khalil, H., Sana, H., Badwi, N., Ma, X., Swaroop, M., & Madani, K. (2022). Peer mentorship to build research capacity among members of the International Student Surgical Network (InciSioN): a proof of concept study. BMC Medical Education, 22(1), 868.	Title and abstract	No	No description of institution-level RCS within African university context
224	Kapiriri, L., Schuster-Wallace, C., & Chanda-Kapata, P. (2018). Evaluating health research priority-setting in low-income countries: a case study of health research priority-setting in Zambia. Health Res Policy Syst, 16(1), 105. https://doi.org/10.1186/s12961-018-0384-z	Title and abstract	No	No description of institution-level RCS within African university context
225	Kaseje, D., Edwards, N., & Mortley, N. (2016). Indicators for measuring and evaluating research capacity building. Research Capacity.	Title and abstract	No	No description of institution-level RCS within African university context
226	Keller, T. E., Collier, P. J., Blakeslee, J. E., Logan, K., McCracken, K., & Morris, C. (2014). Early Career Mentoring for Translational Researchers: Mentee Perspectives on Challenges and Issues. Teaching and Learning in Medicine, 26(3), 211-216. https://doi.org/10.1080/10401334.2014.883983	Title and abstract	No	No description of institution-level RCS within African university context
227	Kengia, J. T., Kalolo, A., Barash, D., Chwa, C., Hayirli, T. C., Kapologwe, N. A., Kinyaga, A., Meara, J. G., Staffa, S. J., & Zanial, N. (2023). Research capacity, motivators and barriers to conducting research among healthcare providers in Tanzania’s public health system: a mixed methods study. Human Resources for Health, 21(1), 73.	Title and abstract	No	No description of institution-level RCS within African university context
228	Kennedy, A., Khoja, T. A., Abou-Zeid, A. H., Ghannem, H., & C, I. J. (2008). National health research system mapping in 10 Eastern Mediterranean countries. East Mediterr Health J, 14(3), 502-517.	Title and abstract	No	No description of institution-level RCS within African university context
229	Kerasidou, A. (2019). The role of trust in global health research collaborations. Bioethics, 33(4), 495-501. https://doi.org/https://doi.org/10.1111/bioe.12536	Title and abstract	No	No description of institution-level RCS within African university context
230	Kerasidou, A. (2021). Trustworthy institutions in global health research collaborations. In G. Laurie, E. Dove, A. Ganguli-Mitra, C. McMillan, E. Postan, N. Sethi, & A. Sorbie (Eds.), (pp. 81-89). Cambridge University Press.	Title and abstract	No	No description of institution-level RCS within African university context
231	Kharazmi, E., Ostovar, S., & Ahmadi Marzaleh, M. (2023). The need to reorganize health research systems in pandemic crisis: A prospective study. Health Sci Rep, 6(3), e1146. https://doi.org/10.1002/hsr2.1146	Title and abstract	No	No description of institution-level RCS within African university context
232	Khisa, A. M., Gitau, E., Pulford, J., & Bates, I. (2019). A framework and indicators to improve research capacity strengthening evaluation practice.	Title and abstract	No	No description of institution-level RCS within African university context
233	Kilama, W. L. (2009). The 10/90 gap in sub-Saharan Africa: Resolving inequities in health research. Acta tropica, 112, S8-S15. https://doi.org/https://doi.org/10.1016/j.actatropica.2009.08.015	Title and abstract	No	No description of institution-level RCS within African university context
234	Kilmarx, P. H., Maitin, T., Adam, T., Akuffo, H., Aslanyan, G., Cheetham, M., Corrêa-Oliveira, R., Kay, S., Khelef, N., & Kunaratnam, Y. (2020). A mechanism for reviewing investments in health research capacity strengthening in low-and middle-income countries. Annals of global health, 86(1).	Title and abstract	No	No description of institution-level RCS within African university context
235	Kilmarx, P. H., Maitin, T., Adam, T., Aslanyan, G., Cheetham, M., Cruz, J., Eigbike, M., Gaye, O., Jones, C. M., & Kupfer, L. (2023). Increasing effectiveness and equity in strengthening health research capacity using data and metrics: recent advances of the ESSENCE mechanism. Annals of Global Health, 89(1), 38.	Title and abstract	No	No description of institution-level RCS within African university context
236	Kilmarx, P. H., Maitin, T., Adam, T., Aslanyan, G., Cheetham, M., Cruz, J., Eigbike, M., Gaye, O., Jones, C. M., Kupfer, L., Lindo, J., Mijumbi, R., Nachega, J. B., Nishi, J. B., Pantelidou, I., Sarker, M., & Swaminathan, S. (2023). Increasing Effectiveness and Equity in Strengthening Health Research Capacity Using Data and Metrics: Recent Advances of the ESSENCE Mechanism. Ann Glob Health, 89(1)…	Title and abstract	No	No description of institution-level RCS within African university context
237	Kingiri, A., Hanlin, R., Holm, A., Margarethe, T., & Aschalew, D. (2016). Strengthening Innovation and Development Research Capacity in African Universities. The case of Africalics.	Title and abstract	No	No description of institution-level RCS within African university context
238	Kirigia, J. M., & Ovberedjo, M. O. (2007). Challenges facing National Health Research Systems in the WHO African Region. African Journal of Health Sciences, 14(3), 100-103.	Title and abstract	No	No description of institution-level RCS within African university context
239	Kirigia, J. M., & Wambebe, C. (2006). Status of national health research systems in ten countries of the WHO African Region. BMC Health Services Research, 6(1), 135. https://doi.org/10.1186/1472-6963-6-135	Title and abstract	No	No description of institution-level RCS within African university context
240	Kirigia, J. M., Ota, M. O., Senkubuge, F., Wiysonge, C. S., & Mayosi, B. M. (2016). Developing the African national health research systems barometer. Health Research Policy and Systems, 14, 1-11.	Title and abstract	No	No description of institution-level RCS within African university context
241	Kizza, J. M., Muchie, M., & Waema, T. (2010). Reaching out: Efforts to build sustainable African research and innovation capacity. African Journal of Science, Technology, Innovation and Development, 2(2), 215-229.	Title and abstract	No	No description of institution-level RCS within African university context
242	Kok, M. O., Rodrigues, A., Silva, A. P., & de Haan, S. (2012). The emergence and current performance of a health research system: lessons from Guinea Bissau. Health Research Policy and Systems, 10, 1-11.	Title and abstract	No	No description of institution-level RCS within African university context
243	Kokwaro, G., & Kariuki, S. (2001). Medical research in Africa: problems and some solutions. Malawi medical journal, 13(3), 40.	Title and abstract	No	No description of institution-level RCS within African university context
244	Kotecha, P., Walwyn, D., & Pinto, C. (2011). Deepening research capacity and collaboration across universities in SADC: A Southern African Universities Regional Research and Development Fund. Southern African Regional Universities Association (SARU).	Title and abstract	No	No description of institution-level RCS within African university context
245	Kpokiri, E. E., McDonald, K., Gebreyohannes, J. A., Osorio, L., Nath, T. C., Talavera-Urdanivia, V. A., Akinwale, P. O., Manabe, Y. C., Castelnuovu, B., Tang, W., Yilma, D., Mihut, M., Ezechi, O., Iwelunmor, J., Kaba, M., Abdissa, A., & Tucker, J. D. (2022). Research Mentorship in Low and Middle-Income Countries: A Global Qualitative Evidence Synthesis of Data from a Crowdsourcing Open Call and S…	Title and abstract	No	No description of institution-level RCS within African university context
246	Kramer, B., & Libhaber, E. (2018). Closing the barrier between disease and health outcomes in Africa through research and capacity development. Global health action, 11(1), 1425597.	Title and abstract	No	No description of institution-level RCS within African university context
247	Kwamie, A., & Jalaghonia, N. (2020). Supporting early-career mentorship for women in Health Policy and Systems Research: a vital input to building the field. Health Policy Plan, 35(Supplement_1), i4-i6. https://doi.org/10.1093/heapol/czaa105	Title and abstract	No	No description of institution-level RCS within African university context
248	Kyaligonza, R., Kimoga, J., & Nabayego, C. (2015). Funding of academic staff’s research in public universities in Uganda: Challenges and opportunities. Makerere Journal of Higher Education, 7(2), 147-162.	Title and abstract	No	No description of institution-level RCS within African university context
249	Laabes, E. P., Desai, R., Zawedde, S. M., & Glew, R. H. (2011). How much longer will Africa have to depend on western nations for support of its capacity‐building efforts for biomedical research? Tropical Medicine & International Health, 16(3), 258-262.	Title and abstract	No	No description of institution-level RCS within African university context
250	Lansang, M. A., & Dennis, R. (2004). Building capacity in health research in the developing world. Bulletin of the World Health Organization, 82(10), 764-770.	Title and abstract	No	No description of institution-level RCS within African university context
251	Lê, G., Mirzoev, T., Orgill, M., Erasmus, E., Lehmann, U., Okeyo, S., Goudge, J., Maluka, S., Uzochukwu, B., Aikins, M., de Savigny, D., Tomson, G., & Gilson, L. (2014). A new methodology for assessing health policy and systems research and analysis capacity in African universities. Health Res Policy Syst, 12, 59.	Title and abstract	No	No description of institution-level RCS within African university context
252	Lee, J. T., & Kuzhabekova, A. (2019). Building local research capacity in higher education: A conceptual model. Journal of Higher Education Policy and Management, 41(3), 342-357.	Title and abstract	No	No description of institution-level RCS within African university context
253	Lembani, M., Teddy, G., Molosiwa, D., & Hwabamungu, B. (2016). Post-doctoral research fellowship as a health policy and systems research capacity development intervention: a case of the CHESAI initiative. Health Research Policy and Systems, 14(1), 89. https://doi.org/10.1186/s12961-016-0159-3	Title and abstract	No	No description of institution-level RCS within African university context
254	Lepore, W., Hall, B. L., & Tandon, R. (2021). The Knowledge for Change Consortium: a decolonising approach to international collaboration in capacity-building in community-based participatory research. Canadian Journal of Development Studies/Revue canadienne d'études du développement, 42(3), 347-370.	Title and abstract	No	No description of institution-level RCS within African university context
255	Lyakurwa, W. (2007). The Experience of AERC in Research, Capacity Building, and the Development of Collaborative Training Programs. Capacity Building in Economics Education and Research. Washington DC: The World Bank, 135-159.	Title and abstract	No	No description of institution-level RCS within African university context
256	Mafenya, N. P. (2019). “One tree does not make a forest”: academics’ narratives on research capacity building and development in higher education institutions. Journal of Educational Studies, 18(1), 82-99.	Title and abstract	No	No description of institution-level RCS within African university context
257	Magabane, M. A. (2022). Research capacity development in South African higher education: an analysis of the challenges and opportunities presented by the new generation of academics programme	Title and abstract	No	No description of institution-level RCS within African university context
258	Maina-Ahlberg, B., Nordberg, E., & Tomson, G. (1997). North-South health research collaboration: Challenges in institutional interaction. Social science & medicine, 44(8), 1229-1238. https://doi.org/https://doi.org/10.1016/S0277-9536(96)00311-5	Title and abstract	No	No description of institution-level RCS within African university context
259	Malekzadeh, A., Michels, K., Wolfman, C., Anand, N., & Sturke, R. (2020). Strengthening research capacity in LMICs to address the global NCD burden. Glob Health Action, 13(1), 1846904. https://doi.org/10.1080/16549716.2020.1846904	Title and abstract	No	No description of institution-level RCS within African university context
260	Mansour, R., Naal, H., Kishawi, T., Achi, N. E., Hneiny, L., & Saleh, S. (2021). Health research capacity building of health workers in fragile and conflict-affected settings: a scoping review of challenges, strengths, and recommendations. Health Research Policy and Systems, 19(1), 84.	Title and abstract	No	No description of institution-level RCS within African university context
261	Mapako, T., Tagny, C. T., Laperche, S., Bates, I., & Murphy, E. L. (2021). Building capacities in research for blood services in Africa. Transfusion Clinique et Biologique, 28(2), 171-174.	Title and abstract	No	No description of institution-level RCS within African university context
262	Marginson, S. (2014). University Research: The Social Contribution of University Research. In J. C. Shin & U. Teichler (Eds.), The Future of the Post-Massified University at the Crossroads: Restructuring Systems and Functions (pp. 101-117). Springer International Publishing. https://doi.org/10.1007/978-3-319-01523-1_8	Title and abstract	No	No description of institution-level RCS within African university context
263	Marino, F. E. (2021). Mentoring gone wrong: What is happening to mentorship in academia? Policy Futures in Education, 19(7), 747-751. https://doi.org/10.1177/1478210320972199	Title and abstract	No	No description of institution-level RCS within African university context
264	Marjanovic, S., Cochrane, G., Robin, E., Sewankambo, N., Ezeh, A., Nyirenda, M., Bonfoh, B., Rweyemamu, M., & Chataway, J. (2017). Evaluating a complex research capacity-building intervention: Reflections on an evaluation of the African Institutions Initiative. Evaluation, 23(1), 80-101.	Title and abstract	No	No description of institution-level RCS within African university context
265	Mark, R., & Nakabugo, M. G. (2011). Irish-African partnership and research capacity building for development: potential to learn from research for the education and lifelong learning sector. Adult Learner (0790-8040), 56-74. https://research.ebsco.com/linkprocessor/plink?id=a782aa25-a708-3bd4-a331-6189310d93b9	Title and abstract	No	No description of institution-level RCS within African university context
266	Martin, N. A., Kalbarczyk, A., Nagourney, E., Reich, A., Hansoti, B., Kambugu, A., Quinn, T. C., Manabe, Y. C., & Castelnuovo, B. (2019). Bending the arc towards equitable partnerships in global health and applied training. Annals of global health, 85(1).	Title and abstract	No	No description of institution-level RCS within African university context
267	Martin, R., Nasir, N., & Carusi, A. (2023). Enhancing research culture through PhD training: a systems approach to identifying leverage points for policy formation. Wellcome Open Res, 8, 422. https://doi.org/10.12688/wellcomeopenres.19567.1	Title and abstract	No	No description of institution-level RCS within African university context
268	Masekela, R., Mortimer, K., Aluoch, J., & Ozoh, O. B. (2022). Building research capacity to correct global health's wrongs. The Lancet Global Health, 10(2), e175-e176.	Title and abstract	No	No description of institution-level RCS within African university context
269	Matus, J., Tearne, J. E., Blyth, K., Coates, S., Pearson, S., & Cavalheri, V. (2020). An evaluation of research capacity and culture in a sample of Western Australian Allied Health professionals. Tasman Medical Journal, 3(1), 23-29.	Title and abstract	No	No description of institution-level RCS within African university context
270	Matus, J., Walker, A., & Mickan, S. (2018). Research capacity building frameworks for allied health professionals – a systematic review. BMC Health Services Research, 18(1), 716. https://doi.org/10.1186/s12913-018-3518-7	Title and abstract	No	No description of institution-level RCS within African university context
271	Mayor, A., Martínez-Pérez, G., Tarr-Attia, C. K., Breeze-Barry, B., Sarukhan, A., García-Sípido, A. M., Hurtado, J. C., Lansana, D. P., & Casamitjana, N. (2019). Training through malaria research: building capacity in good clinical and laboratory practice in Liberia. Malaria journal, 18, 1-15.	Title and abstract	No	No description of institution-level RCS within African university context
272	Mbogo, R. W., Ndiao, E., Wambua, J. M., Ireri, N. W., & Ngala, F. W. (2020). Supervision challenges and delays in completion of PhD programmes in public and private universities: Experiences of supervisors and graduate students in selected universities in Nairobi, Kenya. European Journal of Education Studies, 6(11), 261-278.	Title and abstract	No	No description of institution-level RCS within African university context
273	Mbondji, P. E., Kebede, D., Zielinski, C., Kouvividila, W., Sanou, I., & Lusamba-Dikassa, P.-S. (2014). Overview of national health research systems in sub-Saharan Africa: results of a questionnaire-based survey. Journal of the Royal Society of Medicine, 107(1_suppl), 46-54.	Title and abstract	No	No description of institution-level RCS within African university context
274	Mbwayo, A., Kumar, M., Mathai, M., Mutavi, T., Nungari, J., Gathara, R., McKay, M., Ssewamala, F., Hoagwood, K., Petersen, I., Bhana, A., & Huang, K. Y. (2022). Strengthening System and Implementation Research Capacity for Child Mental Health and Family Well-being in Sub-Saharan Africa. Glob Soc Welf, 9(1), 37-53. https://doi.org/10.1007/s40609-021-00204-9	Title and abstract	No	No description of institution-level RCS within African university context
275	McAlpine, L., Keane, M., & Chiramba, O. (2023). Africans’ experiences of international PhDs: making sense of a spectrum of career mobility trajectories. Compare: A Journal of Comparative and International Education, 53(7), 1206-1224.	Title and abstract	No	No description of institution-level RCS within African university context
276	McGregor, S. (2015). Health research capacity building in low and middle income countries UNSW Sydney].	Title and abstract	No	No description of institution-level RCS within African university context
277	Mentz-Coetzee, M., Stroebel, A., & Swanepoel, F. (2020). The Significance of Doctoral Education and Training for Development in Sub-Saharan Africa. In M. B. Ndulo & N. D. T. Assié-Lumumba (Eds.), Education and Development: Outcomes for Equality and Governance in Africa (pp. 199-221). Springer International Publishing. https://doi.org/10.1007/978-3-030-40566-3_10	Title and abstract	No	No description of institution-level RCS within African university context
278	Mirzoev, T., Lê, G., Green, A., Orgill, M., Komba, A., Esena, R. K., Nyapada, L., Uzochukwu, B., Amde, W. K., Nxumalo, N., & Gilson, L. (2014). Assessment of capacity for Health Policy and Systems Research and Analysis in seven African universities: results from the CHEPSAA project. Health Policy Plan, 29(7), 831-841. https://doi.org/10.1093/heapol/czt065	Title and abstract	No	No description of institution-level RCS within African university context
279	Mirzoev, T., Manzano, A., Ha, B. T. T., Agyepong, I. A., Trang, D. T. H., Danso-Appiah, A., Thi, L. M., Ashinyo, M. E., Vui, L. T., & Gyimah, L. (2021). Realist evaluation to improve health systems responsiveness to neglected health needs of vulnerable groups in Ghana and Vietnam: Study protocol. PLoS ONE, 16(1), e0245755.	Title and abstract	No	No description of institution-level RCS within African university context
280	Mirzoev, T., Topp, S. M., Afifi, R. A., Fadlallah, R., Obi, F. A., & Gilson, L. (2022). Conceptual framework for systemic capacity strengthening for health policy and systems research. BMJ Glob Health, 7(8). https://doi.org/10.1136/bmjgh-2022-009764	Title and abstract	No	No description of institution-level RCS within African university context
281	Molosi-France, K., & Makoni, S. (2020). A partnership of un-equals: global South–North research collaborations in higher education institutions. Modern Africa: Politics, History and Society, 8(2), 9-24.	Title and abstract	No	No description of institution-level RCS within African university context
282	Monette, E. M., McHugh, D., Smith, M. J., Canas, E., Jabo, N., Henley, P., & Nouvet, E. (2021). Informing ‘good’ global health research partnerships: A scoping review of guiding principles. Global health action, 14(1), 1892308.	Title and abstract	No	No description of institution-level RCS within African university context
283	Morel, T., Maher, D., Nyirenda, T., & Olesen, O. F. (2018). Strengthening health research capacity in sub-Saharan Africa: mapping the 2012–2017 landscape of externally funded international postgraduate training at institutions in the region. Globalization and health, 14(1), 1-10.	Title and abstract	No	No description of institution-level RCS within African university context
284	Mormina, M., & Istratii, R. (2021). ‘Capacity for what? Capacity for whom?’A decolonial deconstruction of research capacity development practices in the Global South and a proposal for a value-centred approach. Wellcome Open Research, 6, 129.	Title and abstract	No	No description of institution-level RCS within African university context
285	Moyane, S. P. (2010). Research capacity needs of academic staff in the humanities at the University of Zululand Citeseer].	Title and abstract	No	No description of institution-level RCS within African university context
286	Muchie, M., & Baskaran, A. (2010). The challenges and opportunities of re-inventing higher education as centres of research capacity building. African Journal of Science, Technology, Innovation and Development, 2(3), 172-185.	Title and abstract	No	No description of institution-level RCS within African university context
287	Mugabo, L., Rouleau, D., Odhiambo, J., Nisingizwe, M. P., Amoroso, C., Barebwanuwe, P., Warugaba, C., Habumugisha, L., & Hedt-Gauthier, B. L. (2015). Approaches and impact of non-academic research capacity strengthening training models in sub-Saharan Africa: a systematic review. Health Research Policy and Systems, 13(1), 30. https://doi.org/10.1186/s12961-015-0017-8	Title and abstract	No	No description of institution-level RCS within African university context
288	Mugabo, L., Rouleau, D., Odhiambo, J., Nisingizwe, M. P., Amoroso, C., Barebwanuwe, P., Warugaba, C., Habumugisha, L., & Hedt-Gauthier, B. L. (2015). Approaches and impact of non-academic research capacity strengthening training models in sub-Saharan Africa: a systematic review. Health Research Policy and Systems, 13(1), 30. https://doi.org/10.1186/s12961-015-0017-8	Title and abstract	No	No description of institution-level RCS within African university context
289	Muldoon, K. A. (2010). Mediating factors for building research capacity in low-income countries: implications for global health research partnerships.	Title and abstract	No	No description of institution-level RCS within African university context
290	Mumuni, E. (2022). Doctoral Training Programmes as Transdisciplinary Research Models for Knowledge Co-Production. Journal of Interdisciplinary Studies in Education, 11(2), 109-132.	Title and abstract	No	No description of institution-level RCS within African university context
291	Munung, N. S., Mayosi, B. M., & de Vries, J. (2017). Equity in international health research collaborations in Africa: perceptions and expectations of African researchers. PLoS ONE, 12(10), e0186237.	Title and abstract	No	No description of institution-level RCS within African university context
292	Mupa, P. (2023). Exploring challenges faced by PhD Supervisors and Candidates in Social Sciences in the African Context. South African Journal of Educational Leadership and Management, 3(1), 55-69. https://doi.org/doi:10.10520/ejc-sajelm_v3_n1_a5	Title and abstract	No	No description of institution-level RCS within African university context
293	Muriithi, P., Horner, D., Pemberton, L., & Wao, H. (2018). Factors influencing research collaborations in Kenyan universities. Research Policy, 47(1), 88-97. https://doi.org/https://doi.org/10.1016/j.respol.2017.10.002	Title and abstract	No	No description of institution-level RCS within African university context
294	Murphy, S. D., Nair, A., Kaswa, R., Govender, I., & Von Pressentin, K. (2023). Guiding the emerging primary care researcher: A report of research capacity-building workshop. South African Family Practice, 65(4).	Title and abstract	No	No description of institution-level RCS within African university context
295	Murray, M., & Mubiligi, J. (2020). An Approach to Building Equitable Global Health Research Collaborations. Ann Glob Health, 86(1), 126. https://doi.org/10.5334/aogh.3039	Title and abstract	No	No description of institution-level RCS within African university context
296	Musango, L., Nundoochan, A., Ramful, Y., & Kirigia, J. M. (2023). An assessment of the performance of the national health research system in Mauritius. BMC Health Serv Res, 23(1), 218.	Title and abstract	No	No description of institution-level RCS within African university context
297	Nakabugo, M. G., Conway, P., Barrett, E., & Farren, S. Perspectives on Research Management and Capacity Building in Six Countries.	Title and abstract	No	No description of institution-level RCS within African university context
298	Nchinda, T. C. (2002). Research capacity strengthening in the South. Social science & medicine, 54(11), 1699-1711. https://doi.org/https://doi.org/10.1016/S0277-9536(01)00338-0	Title and abstract	No	No description of institution-level RCS within African university context
299	Ndejjo, R., Ssemugabo, C., Osuret, J., Zziwa, E. B., Fonn, S., Alfvén, T., Mukanga, D., Khayesi, M., & Wanyenze, R. K. (2022). Positioning Africa’s public health doctoral students to lead societal transformation and development. BMJ Global Health, 7(2), e007996.	Title and abstract	No	No description of institution-level RCS within African university context
300	Ndifon, P. T., Awudza, J., Revaprasadu, N., O'brien, P., & Lewis, D. J. (2024). Portrait of a UK–Africa capacity building initiative consortium 2015–2022: the Cameroon, Ghana, South Africa and United Kingdom Materials Initiative (CaGSUMI) for developing materials for solar cells. Interface Focus, 14(4), 20230057.	Title and abstract	No	No description of institution-level RCS within African university context
301	Ng’oda, M., Gatheru, P. M., Oyeyemi, O., Busienei, P., Karugu, C. H., Mugo, S., Okoth, L., Nampijja, M., Kiwuwa-Muyingo, S., & Wado, Y. D. (2024). Mentorship in health research institutions in Africa: A systematic review of approaches, benefits, successes, gaps and challenges. PLOS Global Public Health, 4(9), e0003314.	Title and abstract	No	No description of institution-level RCS within African university context
302	Ngongalah, L., Emerson, W., Rawlings, N. N., & Muleme Musisi, J. (2018). Research challenges in Africa–an exploratory study on the experiences and opinions of African researchers. BioRxiv, 446328.	Title and abstract	No	No description of institution-level RCS within African university context
303	Ngongalah, L., Rawlings, N. N., Wepngong, E., Musisi, J., Ngwayu, C., & Mumah, S. (2019). Tackling the research capacity challenge in Africa: An overview of African-led approaches to strengthen research capacity. bioRxiv, 518498.	Title and abstract	No	No description of institution-level RCS within African university context
304	Niemczyk, E. K. (2024). Global research capacity building among academic researchers. Compare: A Journal of Comparative and International Education, 54(1), 91-109.	Title and abstract	No	No description of institution-level RCS within African university context
305	Njelesani, J., Dacombe, R., Palmer, T., Smith, H., Koudou, B., Bockarie, M., & Bates, I. (2014). A systematic approach to capacity strengthening of laboratory systems for control of neglected tropical diseases in Ghana, Kenya, Malawi and Sri Lanka. PLoS Negl Trop Dis, 8(3), e2736. https://doi.org/10.1371/journal.pntd.0002736	Title and abstract	No	No description of institution-level RCS within African university context
306	Njie-Carr, V., Kalengé, S., Kelley, J., Wilson, A., Muliira, J. K., Nabirye, R. C., Glass, N., Bollinger, R., Alamo-Talisuna, S., & Chang, L. W. (2012). Research capacity–building program for clinicians and staff at a community-based HIV clinic in Uganda: a pre/post evaluation. Journal of the Association of Nurses in AIDS Care, 23(5), 431-441.	Title and abstract	No	No description of institution-level RCS within African university context
307	Nurse, K., & Wight, D. (2011). Development assistance and research capacity strengthening: the commissioning of health research in East Africa. Journal of Eastern African Studies, 5(2), 233-251.	Title and abstract	No	No description of institution-level RCS within African university context
308	Nuyens, Y. (2005). No development without research: a challenge for capacity strengthening. Geneva: Global Forum for Health Research.	Title and abstract	No	No description of institution-level RCS within African university context
309	Nuyens, Y. (2007). 10 best resources for… health research capacity strengthening. Health Policy and Planning, 22(4), 274-276.	Title and abstract	No	No description of institution-level RCS within African university context
310	Nyström, M. E., Karltun, J., Keller, C., & Andersson Gäre, B. (2018). Collaborative and partnership research for improvement of health and social services: researcher’s experiences from 20 projects. Health Research Policy and Systems, 16(1), 46. https://doi.org/10.1186/s12961-018-0322-0	Title and abstract	No	No description of institution-level RCS within African university context
311	Odutayo, A., & Hirji, N. (2013). Noncommunicable diseases in developing countries: Focus on research capacity building. JAMA internal medicine, 173(11), 1031-1032.	Title and abstract	No	No description of institution-level RCS within African university context
312	Okewole, H., Merritt, C., Mangezi, W., Mutiso, V., Jack, H. E., Eley, T. C., & Abas, M. (2020). Building career development skills for researchers: a qualitative study across four African countries. Annals of global health, 86(1), 40.	Title and abstract	No	No description of institution-level RCS within African university context
313	Okon, A. E., Owan, V. J., & Owan, M. V. (2022). Mentorship Practices and Research Productivity among Early-Career Educational Psychologists in Universities. Educational Process: International Journal, 11(1), 105-126.	Title and abstract	No	No description of institution-level RCS within African university context
314	Olaleye, D. O., Odaibo, G. N., Carney, P., Agbaji, O., Sagay, A. S., Muktar, H., Akinyinka, O. O., Omigbodun, A. O., Ogunniyi, A., & Gashau, W. (2014). Enhancement of health research capacity in Nigeria through North–South and in-country partnerships. Academic Medicine, 89(8), S93-S97.	Title and abstract	No	No description of institution-level RCS within African university context
315	Olatunji, G., Emmanuel, K., Osaghae, O. W., Timilehin, I., Aderinto, N., & Abdulbasit, M. O. (2023). Enhancing clinical and translational research in Africa: a comprehensive exploration of challenges and opportunities for advancement. Journal of Clinical and Translational Research, 9(5), 357-368.	Title and abstract	No	No description of institution-level RCS within African university context
316	Omaswa, F., Kiguli-Malwadde, E., Donkor, P., Hakim, J., Derbew, M., Baird, S., Frehywot, S., Gachuno, O. W., Kamiza, S., Kibwage, I. O., Mteta Kien, A., Mulla, Y., Mullan, F., Nachega, J. B., Nkomazana, O., Noormohamed, E., Ojoome, V., Olalaye, D., Pillay, S., . . . De Villiers, M. (2018). The Medical Education Partnership Initiative (MEPI): Innovations and Lessons for Health Professions Training…	Title and abstract	No	No description of institution-level RCS within African university context
317	Omoya, O., Jacob, U. S., Odeyemi, O. A., & Odeyemi, O. A. (2024). Exploring perspectives: a scoping review of the challenges facing doctoral training in Africa. Higher Education. https://doi.org/10.1007/s10734-024-01264-4	Title and abstract	No	No description of institution-level RCS within African university context
318	Onwujekwe, O., Etiaba, E., Mbachu, C., Ezenwaka, U., Chikezie, I., Arize, I., Nwankwor, C., & Uzochukwu, B. (2019). Building the capacity of users and producers of evidence in health policy and systems research for better control of endemic diseases in Nigeria: a situational analysis. Global Health, 15(1), 69. https://doi.org/10.1186/s12992-019-0530-6	Title and abstract	No	No description of institution-level RCS within African university context
319	Osei-Atweneboana, M. Y., Lustigman, S., Prichard, R. K., Boatin, B. A., & Basanez, M.-G. (2012). A research agenda for helminth diseases of humans: health research and capacity building in disease-endemic countries for helminthiases control. PLoS neglected tropical diseases, 6(4), e1602.	Title and abstract	No	No description of institution-level RCS within African university context
320	Owusu, F., Kalipeni, E., Awortwi, N., & Kiiru, J. M. M. (2017). Building research capacity for African institutions: confronting the research leadership gap and lessons from African research leaders. International Journal of Leadership in Education, 20(2), 220-245.	Title and abstract	No	No description of institution-level RCS within African university context
321	Pang, T., Sadana, R., Hanney, S., Bhutta, Z. A., Hyder, A. A., & Simon, J. (2003). Knowledge for better health: a conceptual framework and foundation for health research systems. Bull World Health Organ, 81(11), 815-820.	Title and abstract	No	No description of institution-level RCS within African university context
322	Parker, M., & Kingori, P. (2016). Good and bad research collaborations: researchers’ views on science and ethics in global health research. PLoS ONE, 11(10), e0163579.	Title and abstract	No	No description of institution-level RCS within African university context
323	Payumo, J., Sutton, T., Brown, D., Nordquist, D., Evans, M., Moore, D., & Arasu, P. (2017). Input–output analysis of international research collaborations: a case study of five U.S. universities. Scientometrics, 111(3), 1657-1671. https://doi.org/10.1007/s11192-017-2313-2	Title and abstract	No	No description of institution-level RCS within African university context
324	Pearson, M., & Brew, A. (2002). Research Training and Supervision Development. Studies in Higher Education, 27(2), 135-150. https://doi.org/10.1080/03075070220119986c	Title and abstract	No	No description of institution-level RCS within African university context
325	Peykari, N., Djalalinia, S., Owlia, P., Habibi, E., Falahat, K., Ghanei, M., Malekafzali, H., & Baradaran Eftekhari, M. (2012). Health research system evaluation in I.R. of Iran. Arch Iran Med, 15(7), 394-399.	Title and abstract	No	No description of institution-level RCS within African university context
326	Pilowsky, D. J., Rojas, G., Price, L. N., Appiah-Poku, J., Razzaque, B., Sharma, M., Schneider, M., Seedat, S., Bonini, B. B., & Gureje, O. (2016). Building research capacity across and within low-and middle-income countries: The Collaborative Hubs for International Research on Mental Health. Academic psychiatry, 40, 686-691.	Title and abstract	No	No description of institution-level RCS within African university context
327	Polkinghorne, M., Taylor, J., Knight, F., & Stewart, N. (2023). Doctoral Supervision: A Best Practice Review. Encyclopedia, 3(1), 46-59. https://www.mdpi.com/2673-8392/3/1/4	Title and abstract	No	No description of institution-level RCS within African university context
328	Prashanth, N. S., Marchal, B., Devadasan, N., Kegels, G., & Criel, B. (2014). Advancing the application of systems thinking in health: a realist evaluation of a capacity building programme for district managers in Tumkur, India. Health Research Policy and Systems, 12(1), 1-20.	Title and abstract	No	No description of institution-level RCS within African university context
329	Pratt, B. (2020). What constitutes fair shared decision-making in global health research collaborations? Bioethics, 34(9), 984-993. https://doi.org/https://doi.org/10.1111/bioe.12793	Title and abstract	No	No description of institution-level RCS within African university context
330	Pratt, B., & Loff, B. (2013). Linking research to global health equity: the contribution of product development partnerships to access to medicines and research capacity building. American journal of public health, 103(11), 1968-1978.	Title and abstract	No	No description of institution-level RCS within African university context
331	Pulford, J., & Bates, I. (2021). Health research policy and systems: Moving towards evidence-informed health research capacity strengthening practice. J Health Serv Res Policy, 26(2), 75-76. https://doi.org/10.1177/1355819621994887	Title and abstract	No	No description of institution-level RCS within African university context
332	Pulford, J., Crossman, S., Abomo, P., Quach, J. A., Begg, S., Ding, Y., El Hajj, T., & Bates, I. (2021). Guidance and conceptual tools to inform the design, selection and evaluation of research capacity strengthening interventions. BMJ Global Health, 6(3), e005153.	Title and abstract	No	No description of institution-level RCS within African university context
333	Pulford, J., Price, N., Quach, J. A., & Bates, I. (2020). Measuring the outcome and impact of research capacity strengthening initiatives: A review of indicators used or described in the published and grey literature. F1000Research, 9.	Title and abstract	No	No description of institution-level RCS within African university context
334	Raffing, R., Jensen, T. B., & Tønnesen, H. (2017). Self-reported needs for improving the supervision competence of PhD supervisors from the medical sciences in Denmark. BMC Medical Education, 17(1), 188. https://doi.org/10.1186/s12909-017-1023-z	Title and abstract	No	No description of institution-level RCS within African university context
335	Reddy, P., Taylor, S. E., & Sifunda, S. (2002). Research capacity building and collaboration between South African and American partners: the adaptation of an intervention model for HIV/AIDS prevention in corrections research. AIDS education and prevention, 14(5 Supplement), 92-102.	Title and abstract	No	No description of institution-level RCS within African university context
336	Redman-MacLaren, M., MacLaren, D. J., Harrington, H., Asugeni, R., Timothy-Harrington, R., Kekeubata, E., & Speare, R. (2012). Mutual research capacity strengthening: a qualitative study of two-way partnerships in public health research. Int J Equity Health, 11, 79. https://doi.org/10.1186/1475-9276-11-79	Title and abstract	No	No description of institution-level RCS within African university context
337	Remme, J. H., Adam, T., Becerra-Posada, F., D'Arcangues, C., Devlin, M., Gardner, C., Ghaffar, A., Hombach, J., Kengeya, J. F., & Mbewu, A. (2010). Defining research to improve health systems. PLoS medicine, 7(11), e1001000.	Title and abstract	No	No description of institution-level RCS within African university context
338	Ritsema, T. S., & Cawley, J. F. (2014). Building a Research Culture in Physician Assistant Education. The Journal of Physician Assistant Education, 25(2). https://journals.lww.com/jpae/fulltext/2014/25020/building_a_research_culture_in_physician_assistant.3.aspx	Title and abstract	No	No description of institution-level RCS within African university context
339	Roets, L., van Rensburg, E. J., & Lubbe, J. (2019). Faculty’s experience of a formal mentoring programme: the perfect fit. African health sciences, 19(2), 2237-2242.	Title and abstract	No	No description of institution-level RCS within African university context
340	Rubio, D. M., Schoenbaum, E. E., Lee, L. S., Schteingart, D. E., Marantz, P. R., Anderson, K. E., Platt, L. D., Baez, A., & Esposito, K. (2010). Defining translational research: implications for training. Acad Med, 85(3), 470-475. https://doi.org/10.1097/ACM.0b013e3181ccd618	Title and abstract	No	No description of institution-level RCS within African university context
341	Rubio, M. A., Guevara-Aladino, P., Urbano, M., Cabas, S., Mejia-Arbelaez, C., Rodriguez Espinosa, P., Rosas, L. G., King, A. C., Chazdon, S., & Sarmiento, O. L. (2022). Innovative participatory evaluation methodologies to assess and sustain multilevel impacts of two community-based physical activity programs for women in Colombia. BMC Public Health, 22(1), 771. https://doi.org/10.1186/s12889-022-…	Title and abstract	No	No description of institution-level RCS within African university context
342	Rufai, S., Olatunji, H., & Musa, B. (2021). Academic retention, research capacity, and sustainable development in African universities. Indonesian Journal of Social Research (IJSR), 3(2), 79-91.	Title and abstract	No	No description of institution-level RCS within African university context
343	Rusakaniko, S., Makanga, M., Ota, M. O., Bockarie, M., Banda, G., Okeibunor, J., Mutapi, F., Tumusiime, P., Nyirenda, T., Kirigia, J. M., & Nabyonga-Orem, J. (2019). Strengthening national health research systems in the WHO African Region - progress towards universal health coverage. Global Health, 15(1), 50. https://doi.org/10.1186/s12992-019-0492-8	Title and abstract	No	No description of institution-level RCS within African university context
344	Sabzalieva, E. (2022). From Policy Design to Lived Experiences: Developing University Research Capacity in Tajikistan Since 1991. In M. Chankseliani, I. Fedyukin, & I. Frumin (Eds.), Building Research Capacity at Universities: Insights from Post-Soviet Countries (pp. 263-283). Springer International Publishing.	Title and abstract	No	No description of institution-level RCS within African university context
345	Sadana, R., & Pang, T. (2003). Health research systems: a framework for the future. Bull World Health Organ, 81(3), 159.	Title and abstract	No	No description of institution-level RCS within African university context
346	Sadana, R., & Pang, T. (2004). Current approaches to national health research systems analysis: a brief overview of the WHO health research system analysis initiative. Ciencia & Saude Coletiva, 9(2), 351-362.	Title and abstract	No	No description of institution-level RCS within African university context
347	Salicrup, L. A., Cuervo, L. G., Jiménez, R. C., Salgado de Snyder, N., & Becerra-Posada, F. (2018). Advancing health research through research governance. Bmj, 362, k2484. https://doi.org/10.1136/bmj.k2484	Title and abstract	No	No description of institution-level RCS within African university context
348	Sam-Agudu, N. A., Paintsil, E., Aliyu, M. H., Kwara, A., Ogunsola, F., Afrane, Y. A., Onoka, C., Awandare, G. A., Amponsah, G., & Cornelius, L. J. (2016). Building sustainable local capacity for global health research in West Africa. Annals of global health, 82(6), 1010-1025.	Title and abstract	No	No description of institution-level RCS within African university context
349	Sam, K., Catherine, K., Oumar, G., Nelson Kaulukusi, S., Sharon, F., Marta, V.-C., Bassirou, B., Thumbi, N., Abdoulaye, A. D., Tobias, C., Eustasius, M., Alison, E., Damalie, N., Dixon, C., & Gordon, A. (2020). Enhancing science preparedness for health emergencies in Africa through research capacity building. In BMJ Global Health (Vol. 5): BMJ Publishing Group.	Title and abstract	No	No description of institution-level RCS within African university context
350	Sambunjak, D., Straus, S. E., & Marusic, A. (2010). A systematic review of qualitative research on the meaning and characteristics of mentoring in academic medicine. Journal of general internal medicine, 25, 72-78.	Title and abstract	No	No description of institution-level RCS within African university context
351	Saric, K. J., Muziringa, M., Eldermire, E. R., Young, S., & Dabengwa, I. M. (2022). Leveraging microgrants to support capacity-building workshops in low-and middle-income countries for meeting the Sustainable Development Goals. Journal of the Medical Library Association: JMLA, 110(1), 126.	Title and abstract	No	No description of institution-level RCS within African university context
352	Sawyerr, A. (2004). African universities and the challenge of research capacity development. Journal of Higher Education in Africa/Revue de l'enseignement supérieur en Afrique, 213-242.	Title and abstract	No	No description of institution-level RCS within African university context
353	Sbaity, E., Zahwe, M., Helou, V., Bahsoun, R., Hassan, Z., Khalil, P. A., & Akl, E. A. (2023). Health Research Collaborations by Academic Entities: A Systematic Review. Acad Med. https://doi.org/10.1097/acm.0000000000005277	Title and abstract	No	No description of institution-level RCS within African university context
354	Schroeder, D., Chatfield, K., Singh, M., Chennells, R., & Herissone-Kelly, P. (2019). Equitable research partnerships: a global code of conduct to counter ethics dumping. Springer Nature.	Title and abstract	No	No description of institution-level RCS within African university context
355	Schulz-Baldes, A., Vayena, E., & Biller-Andorno, N. (2007). Sharing benefits in international health research. Research-capacity building as an example of an indirect collective benefit. EMBO Rep, 8(1), 8-13. https://doi.org/10.1038/sj.embor.7400886	Title and abstract	No	No description of institution-level RCS within African university context
356	Senkubuge, F., & Mayosi, B. M. (2012). The state of the national health research system in South Africa. South African health review, 2012(1), 141-149.	Title and abstract	No	No description of institution-level RCS within African university context
357	Senkubuge, F., Shirinde, J., Bockarie, M., Nyirenda, T., Makanga, M., Kahn, M., Loots, G., Kirigia, J. M., & Muthivhi, T. (2018). Status of South Africa’s national health research system: a 2018 update. South African health review, 2018(1), 125-133.	Title and abstract	No	No description of institution-level RCS within African university context
358	Shankar, R. (2014). The World Health Report 2013: research for universal health coverage. Australasian Medical Journal (Online), 7(3), 168.	Title and abstract	No	No description of institution-level RCS within African university context
359	Sheehan, A., Comiskey, C., Williamson, C., & Mgutshini, T. (2015). Evaluation of the implementation of a PhD capacity-building program for nurses in South Africa. Nursing Research, 64(1), 13-23.	Title and abstract	No	No description of institution-level RCS within African university context
360	Simpkin, V., Namubiru-Mwaura, E., Clarke, L., & Mossialos, E. (2019). Investing in health R&D: where we are, what limits us, and how to make progress in Africa. BMJ Global Health, 4(2), e001047.	Title and abstract	No	No description of institution-level RCS within African university context
361	Sitthi-Amorn, C., & Somrongthong, R. (2000). Strengthening health research capacity in developing countries: a critical element for achieving health equity. BMJ (Clinical research ed.), 321(7264), 813-817. https://doi.org/10.1136/bmj.321.7264.813	Title and abstract	No	No description of institution-level RCS within African university context
362	Smit, B., Williamson, C., & Padayachee, A. (2013). PhD capacity-building, from aid to innovation: The SANPAD-SANTRUST experience. Studies in Higher Education, 38(3), 441-455.	Title and abstract	No	No description of institution-level RCS within African university context
363	Smits, P., & Champagne, F. (2020). Governance of health research funding institutions: an integrated conceptual framework and actionable functions of governance. Health Research Policy and Systems, 18, 1-19.	Title and abstract	No	No description of institution-level RCS within African university context
364	Söderbaum, F. (2001). Networking and capacity building: the role of regional research networks in Africa. The European Journal of Development Research, 13(2), 144-163.	Title and abstract	No	No description of institution-level RCS within African university context
365	Sombié, I., Aidam, J., & Montorzi, G. (2017). Evaluation of regional project to strengthen national health research systems in four countries in West Africa: lessons learned. Health Research Policy and Systems, 15(1), 89-99.	Title and abstract	No	No description of institution-level RCS within African university context
366	Sombié, I., Bamouni, S. F., Somé, D. T., Johnson, E., & Aidam, J. (2021). From training to practice: a report of professional capacity development in Health Research in West Africa. BMC Medical Education, 21(1), 259.	Title and abstract	No	No description of institution-level RCS within African university context
367	Somefun, O. D., & Adebayo, K. O. (2021). The role of mentoring in research ecosystems in Sub-Saharan Africa: Some experiences through the CARTA opportunity. Glob Public Health, 16(1), 36-47. https://doi.org/10.1080/17441692.2020.1776365	Title and abstract	No	No description of institution-level RCS within African university context
368	Stergiou, J., Timlin, J., Newitt, S., Dickson, L., & Kerridge, S. (2021). Due Diligence in International Research - Options for Improved Efficiency, Equity and Quality. UK Research and Innovation. https://arma.ac.uk/wp-content/uploads/2021/04/Due-Diligence-Report-and-Appendicies.pdf	Title and abstract	No	No description of institution-level RCS within African university context
369	Straus, S. E., Johnson, M. O., Marquez, C., & Feldman, M. D. (2013). Characteristics of successful and failed mentoring relationships: a qualitative study across two academic health centers. Academic medicine: journal of the Association of American Medical Colleges, 88(1), 82.	Title and abstract	No	No description of institution-level RCS within African university context
370	Sturke, R., Vorkoper, S., Duncan, K., Levintova, M., & Parascondola, M. (2016). Addressing NCDs through research and capacity building in LMICs: lessons learned from tobacco control. Global health action, 9(1), 32407.	Title and abstract	No	No description of institution-level RCS within African university context
371	Svadzian, A., Vasquez, N. A., Abimbola, S., & Pai, M. (2020). Global health degrees: at what cost? In (Vol. 5, pp. e003310): BMJ Specialist Journals.	Title and abstract	No	No description of institution-level RCS within African university context
372	Tagoe, N., Molyneux, S., Pulford, J., & Kinyanjui, S. (2022). Consortium management structures, processes, and approaches: The DELTAS Africa example. Wellcome Open Research, 7, 139.	Title and abstract	No	No description of institution-level RCS within African university context
373	Tagoe, N., Molyneux, S., Pulford, J., Murunga, V. I., & Kinyanjui, S. (2019). Managing health research capacity strengthening consortia: a systematised review of the published literature. BMJ Global Health, 4(2), e001318.	Title and abstract	No	No description of institution-level RCS within African university context
374	Tagoe, N., Pulford, J., Kinyanjui, S., & Molyneux, S. (2022). A framework for managing health research capacity strengthening consortia: addressing tensions and enhancing capacity outcomes. BMJ Global Health, 7(10), e009472.	Title and abstract	No	No description of institution-level RCS within African university context
375	Tammam, A. H., Mohamed, E. S., Mahmoud, S. A., Fawzy, M. S., Alrumayh, A., & Mohamed, A. S. (2024). Research capacity building requirements for researchers: An experience from a public institute. International Journal of Advanced and Applied Sciences, 11(4), 62-71.	Title and abstract	No	No description of institution-level RCS within African university context
376	Tanner, M., Kitua, A., & Degrémont, A. A. (1994). Developing health research capability in Tanzania: from a Swiss Tropical Institute Field Laboratory to the Ifakara Centre of the Tanzanian National Institute of Medical Research. Acta Trop, 57(2-3), 153-173. https://doi.org/10.1016/0001-706x(94)90006-x	Title and abstract	No	No description of institution-level RCS within African university context
377	The Academy of Medical Sciences. (2017). Strengthening clinical research capacity in low- and middle-income countries. London: The Academy of Medical Sciences. https://acmedsci.ac.uk/file-download/22417547	Title and abstract	No	No description of institution-level RCS within African university context
378	Thomas, M. A. M. (2018). Research capacity and dissemination among academics in Tanzania: examining knowledge production and the perceived binary of "local' and "international' journals. COMPARE-A JOURNAL OF COMPARATIVE AND INTERNATIONAL EDUCATION, 48(2), 281-298. https://doi.org/10.1080/03057925.2017.1318046	Title and abstract	No	No description of institution-level RCS within African university context
379	Thomas, M. A. M. (2018). Research capacity and dissemination among academics in Tanzania: examining knowledge production and the perceived binary of "local' and "international' journals. COMPARE-A JOURNAL OF COMPARATIVE AND INTERNATIONAL EDUCATION, 48(2), 281-298. https://doi.org/10.1080/03057925.2017.1318046	Title and abstract	No	No description of institution-level RCS within African university context
380	Thornicroft, G., Cooper, S., Van Bortel, T., Kakuma, R., & Lund, C. (2012). Capacity Building in Global Mental Health Research. Harvard Review of Psychiatry, 20(1), 13-24. https://doi.org/10.3109/10673229.2012.649117	Title and abstract	No	No description of institution-level RCS within African university context
381	Thorogood, N., & Green, J. (2018). Qualitative methods for health research. Qualitative methods for health research, 1-440.	Title and abstract	No	No description of institution-level RCS within African university context
382	Thorpe, K. (2004). Reflective learning journals: From concept to practice. Reflective practice, 5(3), 327-343.	Title and abstract	No	No description of institution-level RCS within African university context
383	Tigges, B. B., Miller, D., Dudding, K. M., Balls-Berry, J. E., Borawski, E. A., Dave, G., Hafer, N. S., Kimminau, K. S., Kost, R. G., Littlefield, K., Shannon, J., & Menon, U. (2019). Measuring quality and outcomes of research collaborations: An integrative review. Journal of Clinical and Translational Science, 3(5), 261-289. https://doi.org/10.1017/cts.2019.402	Title and abstract	No	No description of institution-level RCS within African university context
384	Tijssen, R., & Winnink, J. (2022). Global and local research excellence in Africa: New perspectives on performance assessment and funding. Science, Technology and Society, 27(3), 368-387.	Title and abstract	No	No description of institution-level RCS within African university context
385	Tokalić, R. (2023). Training, Supervision and Mentoring. In A. Marusic (Ed.), A Guide to Responsible Research (pp. 19-30). Springer International Publishing. https://doi.org/10.1007/978-3-031-22412-6_2	Title and abstract	No	No description of institution-level RCS within African university context
386	Topp, S. M., Schaaf, M., Sriram, V., Scott, K., Dalglish, S. L., Nelson, E. M., Sr, R., Mishra, A., Asthana, S., Parashar, R., Marten, R., Costa, J. G. Q., Sacks, E., Br, R., Reyes, K. A. V., & Singh, S. (2021). Power analysis in health policy and systems research: a guide to research conceptualisation. BMJ Glob Health, 6(11). https://doi.org/10.1136/bmjgh-2021-007268	Title and abstract	No	No description of institution-level RCS within African university context
387	Tourani, S., Rafiei, N., Malakouti, S. K., Rimaz, S., & Heidari, A. (2021). The knowledge translation status in Iran University of Medical Sciences: “research question”, “knowledge production”, “knowledge transfer”, and “promoting the use of evidence” [Descriptive]. Payesh (Health Monitor) Journal, 20(5), 561-570.	Title and abstract	No	No description of institution-level RCS within African university context
388	Tredoux, M., & Webb, S. (2004). Research capacity building in Africa as part of international programmes: Experience gained from the Kaapvaal Craton Project. South African Journal of Geology, 107(1-2), 7-12.	Title and abstract	No	No description of institution-level RCS within African university context
389	Trostle, J. (1992). Research capacity building in international health: definitions, evaluations and strategies for success. Social science & medicine, 35(11), 1321-1324.	Title and abstract	No	No description of institution-level RCS within African university context
390	Tugwell, P., Sitthi-Amorn, C., Hatcher-Roberts, J., Neufeld, V., Makara, P., Munoz, F., Czerny, P., Robinson, V., Nuyens, Y., & Okello, D. (2006). Health Research Profile to assess the capacity of low and middle income countries for equity-oriented research. BMC Public Health, 6, 151. https://doi.org/10.1186/1471-2458-6-151	Title and abstract	No	No description of institution-level RCS within African university context
391	UKCDR. (2021). UK funding landscape for research capacity strengthening in low- and middle-income countries. UK Collaborative on Development Research. https://www.ukcdr.org.uk/wp-content/uploads/2021/10/20211007-UKCDR-Briefing-Paper-RCS-in-LMICs.pdf	Title and abstract	No	No description of institution-level RCS within African university context
392	Ulnicane, I. (2014). Why do international research collaborations last? Virtuous circle of feedback loops, continuity and renewal. Science and Public Policy, 42(4), 433-447. https://doi.org/10.1093/scipol/scu060	Title and abstract	No	No description of institution-level RCS within African university context
393	Van der Veken, K., Belaid, L., Delvaux, T., & De Brouwere, V. (2017). Research capacity building through North–South–South networking: towards true partnership? An exploratory study of a network for scientific support in the field of sexual and reproductive health. Health Research Policy and Systems, 15, 1-11.	Title and abstract	No	No description of institution-level RCS within African university context
394	Van Rensburg, G. H., Armstrong, S. J., & Geyer, N. (2017). A systems orientation to research capacity development: A South African perspective. Africa journal of nursing and midwifery, 19(3), 14 pages-14 pages.	Title and abstract	No	No description of institution-level RCS within African university context
395	Van Wyk, J., Wolvaardt, J., & Nyoni, C. (2020). Evaluating the outcomes of a faculty capacity development programme on nurse educators in sub-Saharan Africa. African Journal of Health Professions Education, 12(4), 201-205.	Title and abstract	No	No description of institution-level RCS within African university context
396	Vasquez, E. E., Hirsch, J. S., Giang, L. M., & Parker, R. G. (2013). Rethinking health research capacity strengthening. Global public health, 8(sup1), S104-S124.	Title and abstract	No	No description of institution-level RCS within African university context
397	Véliz, D., Bernasconi, A., Celis, S., Mella, M., & Miranda, C. (2023). Pathways to the creation of research capacities in Universities in developing countries: perspectives from a literature review. Journal of Higher Education Policy and Management, 45(5), 566-582.	Title and abstract	No	No description of institution-level RCS within African university context
398	Vicente-Crespo, M., Agunbiade, O., Eyers, J., Thorogood, M., & Fonn, S. (2020). Institutionalizing research capacity strengthening in LMICs: A systematic review and meta-synthesis. AAS Open Res, 3, 43.	Title and abstract	No	No description of institution-level RCS within African university context
399	Vogel, I., & Barnett, C. (2023). Laying the Foundations for Impact: Lessons from the GCRF Evaluation. The European Journal of Development Research, 35(2), 281-297. https://doi.org/10.1057/s41287-023-00579-9	Title and abstract	No	No description of institution-level RCS within African university context
400	Voller, S., Chitalu, C.-C. M., Nyondo-Mipando, A. L., Opobo, T., Bangirana, C. A., Thorogood, N., Schellenberg, J., & Chi, P. (2022). “We should be at the table together from the beginning”: perspectives on partnership from stakeholders at four research institutions in sub-Saharan Africa. International Journal for Equity in Health, 21(1), 111.	Title and abstract	No	No description of institution-level RCS within African university context
401	Voller, S., Schellenberg, J., Chi, P., & Thorogood, N. (2022). What makes working together work? A scoping review of the guidance on North–South research partnerships. Health Policy and Planning, 37(4), 523-534. https://doi.org/10.1093/heapol/czac008	Title and abstract	No	No description of institution-level RCS within African university context
402	Voytko, M. L., Barrett, N., Courtney-Smith, D., Golden, S. L., Hsu, F.-C., Knovich, M. A., & Crandall, S. (2018). Positive value of a women's junior faculty mentoring program: a mentor-mentee analysis. Journal of Women's Health, 27(8), 1045-1053.	Title and abstract	No	No description of institution-level RCS within African university context
403	Wamonje, F. O. (2020). Post-COVID-19 action: guarding Africa’s crops against viral epidemics requires research capacity building that unifies a trio of transdisciplinary interventions. Viruses, 12(11), 1276.	Title and abstract	No	No description of institution-level RCS within African university context
404	Wenham, C., Wouters, O., Jones, C., Juma, P. A., Mijumbi-Deve, R. M., Sobngwi-Tambekou, J. L., & Parkhurst, J. (2021). Measuring health science research and development in Africa: mapping the available data. Health Research Policy and Systems, 19(1), 1-13.	Title and abstract	No	No description of institution-level RCS within African university context
405	White, F. (2002). Capacity-building for health research in developing countries: a manager's approach. Revista panamericana de salud publica, 12(3), 165-172.	Title and abstract	No	No description of institution-level RCS within African university context
406	Wilbroad, M., Selestine, N., Holly, M. C., Marie, H. M., Benjamin, H. C., Mulenga, M., Perfect, S., John, R. K., & Douglas, C. H. (2019). HIV Research Training Partnership of the University of Zambia and Vanderbilt University: Features and Early Outcomes. In Annals of Global Health (Vol. 85): Ubiquity Press.	Title and abstract	No	No description of institution-level RCS within African university context
407	Williams, J., Schatz, E., Clark, B., Collinson, M., Clark, S., Menken, J., Kahn, K., & Tollman, S. (2010). Improving public health training and research capacity in Africa: a replicable model for linking training to health and socio-demographic surveillance data. Global health action, 3(1), 5287.	Title and abstract	No	No description of institution-level RCS within African university context
408	World Health Organisation. (2002). National health research systems: Report of an international workshop, Cha-am, Thailand, 12-15 March 2001 (9241562056).	Title and abstract	No	No description of institution-level RCS within African university context
409	World Health Organisation. (2013). The World Health Report 2013: Research for Universal Health Coverage.	Title and abstract	No	No description of institution-level RCS within African university context
410	Yarmoshuk, A. N., Cole, D. C., Guantai, A. N., Mwangu, M., & Zarowsky, C. (2019). The international partner universities of East African health professional programmes: why do they do it and what do they value? Global Health, 15(1), 37. https://doi.org/10.1186/s12992-019-0477-7	Title and abstract	No	No description of institution-level RCS within African university context
411	Yazdizadeh, B., Majdzadeh, R., Ahmadi, A., & Mesgarpour, B. (2020). Health research system resilience: lesson learned from the COVID-19 crisis. Health Res Policy Syst, 18(1), 136. https://doi.org/10.1186/s12961-020-00667-w	Title and abstract	No	No description of institution-level RCS within African university context
412	Yimgang, D., Danhoundo, G., Kusi-Appiah, E., Sunder, V., Campbell, S., & Yaya, S. (2021). A scoping review of researchers' involvement in health policy dialogue in Africa. Syst Rev, 10(1), 190. https://doi.org/10.1186/s13643-021-01745-y	Title and abstract	No	No description of institution-level RCS within African university context
413	Zachariah, R., Dar Berger, S., Thekkur, P., Khogali, M., Davtyan, K., Kumar, A. M. V., Satyanarayana, S., Moses, F., Aslanyan, G., Aseffa, A., Harries, A. D., & Reeder, J. C. (2020). Investing in Operational Research Capacity Building for Front-Line Health Workers Strengthens Countries' Resilience to Tackling the COVID-19 Pandemic. In Tropical medicine and infectious disease (Vol. 5). Switzerland…	Title and abstract	No	No description of institution-level RCS within African university context
414	Zaman, M., Afridi, G., Ohly, H., McArdle, H. J., & Lowe, N. M. (2020). Equitable partnerships in global health research. Nature Food, 1(12), 760-761.	Title and abstract	No	No description of institution-level RCS within African university context
