# Supplementary material for: Eliciting initial programme theories for a health research capacity strengthening initiative targeting African universities: A realist synthesis
Source: PLoS One. 2025 Aug 20;20(8):e0330360. doi: 10.1371/journal.pone.0330360 (PMC12367166; doi:10.1371/journal.pone.0330360)
Supplement: S3 File — (XLSX) [file pone.0330360.s003.xlsx]

## Sheet: Data Extraction Sheet
Paper	Extracted Data	Responsible Party	Data Extraction Date
Sewankambo, N., Tumwine, J. K., Tomson, G., Obua, C., Bwanga, F., Waiswa, P., Katabira, E., Akuffo, H., Persson, K., & Peterson, S. (2015). Enabling dynamic partnerships through joint degrees between low-and high-income countries for capacity development in global health research: experience from the Karolinska Institutet/Makerere University partnership. PLoS medicine, 12(2), e1001784.	Contexts 1. The long-term funding arrangement (reliable and sustainable) 2. University strategic role in the national health research system. 3. Inadequate core research infrastructure Mechanisms 1. The institutional leadership’s willingness to adapt to new ways of doing things (p.5). 2. The inclusion of MoH employees as PhD candidates in the programme has facilitated closer linkages between Univ…	MNM	2024-03-06
Bates, I., Phillips, R., Martin-Peprah, R., Kibiki, G., Gaye, O., Phiri, K., Tagbor, H., & Purnell, S. (2011). Assessing and strengthening African universities' capacity for doctoral programmes. PLoS medicine, 8(9), e1001068.	Contexts • Established university policies and regulations governing doctoral programmes • Institutional policies and structures – ethics committee, governance, funding • Research environment – student supervisor ratio, supervisor experience, research facilities and infrastructure, library and academic resources, Dedicated learning space with internet connectivity Outcomes • Institutionalisation …	MNM	2024-03-07
Akuffo, H., Freeman, P., Johansson, E., Obua, C., Ogwal-Okeng, J., & Waako, P. (2014). Doctoral education and institutional research capacity strengthening: An example at Makerere University in Uganda (2000–2013). Higher Education Policy, 27, 195-217.	Context 1. Modern technology supporting open sharing of information — for research and for administrative accountability 2. Research infrastructure and research environment 3. Lack of local (government) funding towards research and research training. Mechanism 1. Openness and rigour of the research leaders influences productivity and fosters long-term relationship with other researchers (this can…	MNM	2024-03-08
Dean, L., Njelesani, J., Smith, H., & Bates, I. (2015). Promoting sustainable research partnerships: a mixed-method evaluation of a United Kingdom–Africa capacity strengthening award scheme. Health Research Policy and Systems, 13, 1-10.	Context 1) Financial control or differing expectations of partners. 2) Power dynamics between Global North and South partners as grants are managed/coordinated from the North (the PIs were always based in the UK institutions and Co-PIs were always based in African institutions) 3) Pre-existing relationships between partners, such as a former PhD supervisor student relationship, often resulted in …	MNM	2024-03-09
Daniels, J., Nduati, R., Kiarie, J., & Farquhar, C. (2015). Supporting early career health investigators in Kenya: A qualitative study of HIV/AIDS research capacity building. Pan African Medical Journal, 20(1).	Context 1. Institutional demands on faculty to teach rather than complete research restricted researchers ability to develop research careers. 2. Lack of local funding to support research. 3. Few investigators interested in research and able to mentor early career investigators. 4. Limited research culture in national institutions 5. Highly trained researchers leaving the country (brain drain) Me…	MNM	2024-03-11
Wallis, S., Cole, D. C., Gaye, O., Mmbaga, B. T., Mwapasa, V., Tagbor, H., & Bates, I. (2017). Qualitative study to develop processes and tools for the assessment and tracking of African institutions’ capacity for operational health research. BMJ open, 7(9), e016660.	Context • Institutional support services and infrastructure • Lack of research support offices and/or insufficient coordination between departments and university levels • Lack of resourcing and long-term financial sustainability of research support offices • Research laboratory facilities are not accredited • Library facilities and resources • Senior researchers spend a substantial proportion of…	MNM	2024-03-12
Perier, C., Nasinghe, E., Charles, I., Ssetaba, L. J., Ahyong, V., Bangs, D., Beatty, P. R., Czudnochowski, N., Diallo, A., & Dugan, E. (2022). Workshop-based learning and networking: a scalable model for research capacity strengthening in low-and middle-income countries. Global health action, 15(1), 2062175.	Outcomes • Resulted collaborative research grants • Institutionalised training at university X – a traininig initially delivered through the XY partnership • Laboratory equipment and resources have been sent and remain at university for use by staff and researchers • Equal partnership (in design and implementation of the project) Intervention Collaborative workshop training for researchers and un…	MNM	2024-03-13
Torondel, B., Balls, E., Chisenga, C. C., Kumwenda, S., Okello, E., Simiyu, S., Morse, T., Smith, K., Mumma, J., & Banzi, J. (2019). Experiences of capacity strengthening in sanitation and hygiene research in Africa and Asia: The SHARE Research Consortium. Health Research Policy and Systems, 17, 1-10.	Context • Strategic national partners with basic systems and structures in place • Locally driven research agendas ensured buy-in • Dedicated technical support and networking • Driven by local initiatives tailored with support from partners • Sensitive to institutional operations to support both the research and management capacities. Intervention • Mid-career scientists appointed to support thei…	MNM	2024-03-14
Elmusharaf, K., Tahir, H., O’Donovan, D., Brugha, R., Homeida, M., Abbas, A. M., & Byrne, E. (2016). From local to global: a qualitative review of the multi-leveled impact of a multi-country health research capacity development partnership on maternal health in Sudan. Globalization and health, 12, 1-14.	Context 1) The political, historical, and infrastructural context of country X meant that the initial plans for partnering as laid out in the research proposal in country X had to change. 2) Multistakeholder engagement national ministry of health and international NGOs 3) MOUs between organisations served the purpose of getting data on [disease area] for the country X knowledge synthesis report a…	MNM	2024-03-15
Mathai, M., Stoep, A. V., Kumar, M., Kuria, M., Obondo, A., Kimani, V., Amugune, B., Makanyengo, M., Mbwayo, A., & Child, M. (2019). Building mental health research capacity in Kenya: a South-North collaboration. Global Social Welfare, 6, 177-188.	Context 1. Ownership/support by institutional leadership (p. 180). 2. Limited resources to support research activities, heavy teaching responsibilities, clinical duties, 3. Administrative demands on senior faculty, and stigmatization of mental health conditions, treatment, and research within Kenyan society. Mechanism University X faculty and postgraduate trainees committed to health research Out…	MNM	2024-03-16
Maponga, C. C., Mhazo, A. T., & Morse, G. D. (2023). A framework for sustainable capacity-building for collaborative North–South translational health research and training in a resource-constrained setting. Health Research Policy and Systems, 21(1), 24.	Context 1. Collaboration to support scientific and technological activities in resource-constrained countries 2. Support by the public sector - national research bodies 3. Lack of scientific research infrastructure 4. Inadequacies in skills (at individual levels) 5. Lack of dedicated and sustainable funding for research therefore heavily undercuts both operational feasibility and human motivation…	MNM	2024-03-18
Marjanovic, S., Hanlin, R., Diepeveen, S., & Chataway, J. (2013). Research capacity‐building in Africa: networks, institutions and local ownership. Journal of International Development, 25(7), 936-946.	Context • Engaging high-level university leadership to create sustainable research career pathways • Support and buy-in of vice-chancellors and deans of faculties to establish memoranda of understanding and collaboration agreements • Research governance structures and policies in universities Mechanism Sustaining commitment, enthusiasm, and delivery by all partners in the network Research institu…	MNM	2024-03-19
Mutale, W., Nzala, S., Cassell, H. M., Martin, M. H., Chi, B. H., Mukanu, M., Shankalala, P., Koethe, J. R., & Heimburger, D. C. (2019). HIV research training partnership of the University of Zambia and Vanderbilt University: Features and early outcomes. Annals of Global Health, 85(1), 129.	Context 4. Institutional ownership fostered by aligning goals between partners 5. University's priority driven and locally owned (leading the local health research agenda) 6. Long-term and sustained collaborations between partners 7. Protected time for faculty members to focus primarily on research Mechanism 1. Research collaborations built on trust and balanced benefits. 2. The university leader…	MNM	2024-03-20
Pulford, J., Crossman, S., Begg, S., Quach, J. A., Abomo, P., El Hajj, T., & Bates, I. (2020). Strengthening research management and support services in sub-Saharan African universities and research institutions. AAS open research, 3, 31.	Context (relevant to both individual and institutional capacity levels) • Complex bureaucracy of the institutional operating environment • Physical research infrastructure and resources • Fiscal constraints (limited research funding) • Insufficient workforce and unmanageable workload • Uncompetitive and/or insufficient salary (remuneration) • Limited professional development activities for resear…	MNM	2024-03-21
Langhaug, L. F., Jack, H., Hanlon, C., Holzer, S., Sorsdahl, K., Mutedzi, B., Mangezi, W., Merritt, C., Alem, A., & Stewart, R. (2020). “We need more big trees as well as the grass roots”: going beyond research capacity building to develop sustainable careers in mental health research in African countries. International Journal of Mental Health Systems, 14, 1-14.	Context • Lack of clear career pathways/tracks within universities for research (academic career tracks were limited to teaching and mentoring students) • Lack of infrastructure that enables high-quality research e.g., grants management and administration, university leadership and research culture • Lack of protected research time – researchers spend more time in administrative work rather than …	MNM	2024-03-22
Begg, S., Wright, A., Small, G., Abdoulaye, D., Kisinza, W., Koudou, B., Moore, S., Mosha, F., Edi, C., & Kirby, M. (2021). Ripple effects of research capacity strengthening: a study of the effects of a project to support test facilities in three African countries towards Good Laboratory Practice certification. Gates Open Research, 4, 175.	Context • University-affiliated research facility • Unestablished research environment Outcomes • Development of Good Laboratory Practice quality management system • Improved research infrastructure and resources • Development of more effective organisational structures • Research career pathways enhanced by strengthening the processes, policies, and documentation Mechanism • Clearer organisation…	MNM	2024-03-25
Aiyenigba, A., Abomo, P., Georgi, N. W., Bates, I., & Pulford, J. (2022). Enabling research capacity strengthening within a consortium context: a qualitative study. BMJ Global Health, 7(6), e008763.	Context Access to funding Leadership structures and practices (more engaged leaders of universities) – facilitated institutional-level RCS Inclusive and engaging leadership Access to funding is critical for realisation of the other three benefits. Mechanism: University leaders have sustained institutional buy-in and support institutionalisation efforts Interactions were powerful when consortium l…	MNM	2024-03-26
Mremi, A., Pancras, G., Mrema, D., Morris, B., Mwakyandile, T., Msanga, D. R., Mundamshimu, J. S., Nicholaus, B., Massawe, H. H., & Matiko, M. (2023). Mentorship of young researchers in resource-limited settings: experiences of the mentees from selected health sciences Universities in Tanzania. BMC Medical Education, 23(1), 375.	Context • Low resource settings • Few junior academic staff with PhD qualifications Mechanism • The mentors had the expertise in research methodology and/or data analysis • Mentors’ willingness to mentor junior faculty members • Mentees’ readiness for research career and need for mentorship support Outcomes • Mentees skills improved in key research areas e.g., grant and manuscript writing • Insti…	MNM	2024-03-27
Hakim, J. G., Barry, M., Matenga, J., Cowan, F., & Campbell, T. B. (2017). Medical education partnership initiative in Zimbabwe: Partnerships for transformation. The Lancet Global Health, 5(2), e143-e144.	Context • Political and economic crisis (1999 and 2010) which resulted to decrease in medical student enrolment, faculty vacancy rate, and increase in failure rate • Government buy-in and support Intervention • Faculty development/ training and mentorship of junior researchers • Improvement of information technology infrastructure • Training researchers in research methodology and administration,…	MNM	2024-03-28
Dalmar, A. A., Hussein, A. S., Walhad, S. A., Ibrahim, A. O., Abdi, A. A., Ali, M. K., Ereg, D. I., Egal, K. A., Shirwa, A. M., & Aden, M. H. (2017). Rebuilding research capacity in fragile states: the case of a Somali–Swedish global health initiative: Somali–Swedish Action Group for Health Research and Development. Global health action, 10(1), 1348693.	Context • Local ownership is key to the sustainability of the programme – ensuring buy-in by other local actors e.g., health ministries. • Political instability (how it affects RCS initiatives) Outcomes • Research integrated as a key pillar of the academic programmes • Establishment of committees to deliberate on ethical issues • Number of university teachers with PhD degrees across the Somali re…	MNM	2024-03-29
Izugbara, C. O., Kabiru, C. W., Amendah, D., Dimbuene, Z. T., Donfouet, H. P. P., Atake, E.-H., Ingabire, M.-G., Maluka, S., Mumah, J. N., & Mwau, M. (2017). “It takes more than a fellowship program”: reflections on capacity strengthening for health systems research in sub-Saharan Africa. In (Vol. 17, pp. 1-5): Springer.	Context • Investments from local sources especially governments and the private sector in Africa. • Networks that can sustain post-docs as scholars and researchers (p.3). Outcomes • Post-docs emerging as research leaders and change agents in their institutions are supporting the transformations of their home-institutions into research-active hubs (p.3). • Most of these graduates remain active in …	MNM	2024-04-01
Noormahomed, E. V., Mocumbi, A. O., Preziosi, M., Damasceno, A., Bickler, S., Smith, D. M., Funzamo, C., Aronoff-Spencer, E., Badaró, R., & Mabila, F. (2013). Strengthening research capacity through the medical education partnership initiative: the Mozambique experience. Human Resources for Health, 11, 1-10.	Context • Strong leadership and local ownership facilitated the introduction of necessary change in local institutions • Limited university researchers committed full-time to research • Lack of well-equipped laboratories and research equipment • Lack of financial resources, grants administration and administrative management policies • Limited access to library resources (i.e., scientific literat…	MNM	2024-04-02
Noormahomed, E. V., Mocumbi, A. O., Ismail, M., Carrilho, C., Patel, S., Nguenha, A., Badaro, R., Bickler, S., Benson, C. A., & Schooley, R. T. (2018). The medical education partnership initiative effect on increasing health professions education and research capacity in Mozambique. Annals of global health, 84(1), 47.	Mechanism • Ownership of the program was paramount to achiev¬ing the results presented above. • Faculty members were motivated and empowered to put their research skills into practice and leverage each other’s capabilities • Research grants to faculty mem¬bers provided incentives that resulted in reten¬tion of staff • Donor’s flexibility allowed the teams to address local priorities and needs Out…	MNM	2024-04-03
Noormahomed, E. V., Carrilho, C., Ismail, M., Noormahomed, S., Nguenha, A., Benson, C. A., … Schooley, R. T. (2017). The Medical Education Partnership Initiative (MEPI), a collaborative paradigm for institutional and human resources capacity building between high- and low- and middle-income countries: the Mozambique experience. Global Health Action, 10(1).	Context • Poor research infrastructure and equipment/ technologies • Underfunded research activities • Research collaborations between global North and South to leverage research capacity and resources • Human research subject protection and ethical review Outcomes • Improved individual level research capacity (improved publications, grants writing, etc.) • Physical infrastructure developed and e…	MNM	2024-03-04
Kasprowicz, V. O., Chopera, D., Waddilove, K. D., Brockman, M. A., Gilmour, J., Hunter, E., Kilembe, W., Karita, E., Gaseitsiwe, S., & Sanders, E. J. (2020). African-led health research and capacity building-is it working? BMC Public Health, 20, 1-10.	Context • Navigating university-level bureaucracy • Long-term investment from international donors and increasing funding commitments from African governments and philanthropies • Not enough research-protected time for faculty level researchers; too many trainees per supervisor; lack of funding schemes catering to the increased numbers of trainees as they progress in their careers; internet speed…	MNM	2024-04-05
Manabe, Y. C., Katabira, E., Brough, R. L., Coutinho, A. G., Sewankambo, N., & Merry, C. (2011). Developing independent investigators for clinical research relevant for Africa. Health Research Policy and Systems, 9, 1-5.	Context 1) Mission of improving health through research, training, and clinical care 2) Multiple funding schemes and partners 3) Gilead program has provided stipends for protected time for research, research funds as well as funding for administrative structures for accountability and mentoring. 4) Brain drain of scientists 5) Alignment with local and national health research policies and strateg…	MNM	2024-04-08
Mashaah, T., Hakim, J., Chidzonga, M., Kangwende, R. A., Naik, Y., Federspiel, N., Fiorillo, S., Scott, J., & Gomo, E. (2014). Strengthening research governance for sustainable research: experiences from three Zimbabwean universities. Academic Medicine, 89(8), S69-S72.	Context 1. Three universities with unique research environments 2. Participation of the university management and the academic and research leadership [context] 3. Inadequate resources to sustain the structures and systems for governance and management 4. Instruction-oriented universities thus minimal financial and policy support for research 5. Lack of research governance and management policy M…	MNM	2024-04-09
Wakida, E. K., Atuhaire, C. D., Karungi, C. K., Maling, S., & Obua, C. (2021). Mbarara University Research Training Initiative: Experiences and Accomplishments of the MEPI Junior D43 TW010128 Award in Uganda. Advances in Medical Education and Practice, 1397-1410.	Outcomes • Extramural grants awarded (14 extramural) to the former trainees (2) or indirectly through the investigators, key personnel, or faculty (12). • 48 Publications directly attributed to the grant and 6 spin-off publications raised the institutional profile Context Mentor–mentee relationship, teamwork, and leadership provided by the program directors. Adequate implementation policies and p…	MNM	2024-04-10
Ikomey, G. M., Ngah, Y. E., Mbanyamsig, M. Y., Mesembe, M., Emilia, L., Okomou, M.-C., Fokunang, C., & Gregory, I. (2023). Development of a south-south clinical research capacity strengthening: institutional partnership platform between Cameroon and South Africa.	Context • Fairness includes recognition of expertise and scientific roles of less visible partners • Adequate funding • Exchange of research material and sample between collaborators • Mobility of the researchers • Maintaining qualified research staff through tenure tracks help retain the talent • Competence in and commitment to good scientific practice Mechanisms • Researchers will have the comm…	MNM	2024-04-11
Johnson, B. J., & Louw, A. H. (2014). Building a research culture from scratch at a university of technology. Mediterranean Journal of Social Sciences, 5(1).	Context • The central role of leadership – institutional leaders, deans, heads of departments and senior academics need to be talking, engaging, supporting, and encouraging researchers • Institutional policies and systems to support and incentivise the development of research (policies that ascribe value to research • More research time - often reflected in institutions’ and individuals’ grapplin…	MNM	2024-04-12
Singh, R. J. (2015). Challenges and successes of research capacity building at a rural South African university: part 1. South African Journal of Higher Education, 29(3), 183-200.	Context • Historically disadvantaged university (inadequately funded) • Incentives and awards for staff engaged in research Outcomes • Research funding secured • High quality research produced in the minimum prescribed time Mechanism • Researchers have the skills (technical and soft skills) needed to thrive in research • Researchers are based in positive research environment	MNM	2024-04-13
Ponka, D., Coffman, M., Fraser-Barclay, K. E., Fortier, R. D., Howe, A., Kidd, M., Lennon, R. P., Madaki, J. K., Mash, B., & Sidik, S. M. (2020). Fostering global primary care research: a capacity-building approach. BMJ Global Health, 5(7), e002470.	Context • Fully established research infrastructure may be realised when local practice-based research networks are connected to universities and research institutes. • Interaction between universities and research institutes – essential in securing joint ownership of research, and critical for impactful and sustainable research • Tendency for universities to want trainees to work independently o…	MNM	2024-04-15
